# Supplementary material for: The oncogene KRAS promotes cancer cell dissemination by stabilizing spheroid formation via the MEK pathway
Source: BMC Cancer. 2018 Dec 3;18:1201. doi: 10.1186/s12885-018-4922-4 (PMC6278087; doi:10.1186/s12885-018-4922-4)
Supplement: Supplementary file 3 — Supplementary File 1. All the cDNA microarray data for analysis of ID8-2D, ID8-3D, ID8-KRAS-2D, and ID8-KRAS-3D. Sheet 1 and Sheet 2 show ID8-2D vs. ID8-KRAS-2D and ID8-3D vs. ID8-KRAS-3D, respectively, and Sheet 3 and Sheet 4 show ID8-2D vs. ID8-3D and ID8-KRAS-2D vs. ID8-KRAS-3D, respectively. (XLSX 900 kb) [file 12885_2018_4922_MOESM3_ESM.xlsx]

## Sheet: Sheet1. upregulated genes
		global normalization				ID8-2D vs ID8-KRAS-2D		ID8-3D vs ID8-KRAS-3D					*global norlamization blank (raw data<BG＋2SD)
symbol	description	ID8-2D	ID8-3D	ID8-KRAS-2D	ID8-KRAS-3D	ratio	LOG2ratio	ratio	LOG2ratio	Venn diagram			*■ global normalization≧100
Ppargc1a	peroxisome proliferative activated receptor, gamma, coactivator 1 alpha	2.05323	32.7037	5.95387	47.9081	2.89976	1.53593	1.46491	0.550815	A-I
Emc8-1190005i06rik	Emc8-1190005I06Rik readthrough	12.6287	28.0714	27.4601	38.4995	2.17441	1.12063	1.37148	0.455737	A-I
Zcchc24	zinc finger, CCHC domain containing 24	5.83961	32.3246	16.0119	57.0463	2.74195	1.4552	1.7648	0.819502	A-I
Fnbp1	formin binding protein 1	1.55647	7.88762	3.23266	11.8264	2.07692	1.05444	1.49936	0.584346	A-I
Dpysl3	dihydropyrimidinase-like 3	4.23253	33.994	10.4884	34.313	2.47805	1.30921	1.00938	0.0134764	A-I
Mycn	v-myc avian myelocytomatosis viral related oncogene, neuroblastoma derived	1.41892	3.6286	3.45055	6.90576	2.43182	1.28203	1.90314	0.928385	A-I
Dennd2a	DENN/MADD domain containing 2A	6.11495	15.0976	12.6944	24.3164	2.07596	1.05378	1.61061	0.687605	A-I
Fabp4	fatty acid binding protein 4, adipocyte	1.60655		3.27443		2.03818	1.02728			A-I
Sidt2	SID1 transmembrane family, member 2	3.28178	161.561	50.5798	85.4354	15.4123	3.94601	0.528811	-0.919177	A-I
F2rl2	coagulation factor II (thrombin) receptor-like 2	2.64283		6.90811	21.3135	2.6139	1.38621			A-I
Slc26a2	solute carrier family 26 (sulfate transporter), member 2	7.55641	14.392	15.5218	19.5566	2.05413	1.03853	1.35885	0.442387	A-I
Spry1	sprouty homolog 1 (Drosophila)	1.96284		4.36563	7.25165	2.22414	1.15325			A-I
Morc4	microrchidia 4	10.1842	8.95539	20.6903	16.0749	2.0316	1.02262	1.795	0.843981	A-I
Lrrc15	leucine rich repeat containing 15	1.58688		3.46509	1.89756	2.18358	1.1267			A-I
Nos1ap	nitric oxide synthase 1 (neuronal) adaptor protein	2.55382	3.59048	5.11205	2.40168	2.00173	1.00125	0.668901	-0.580135	A-I
Ppargc1a	peroxisome proliferative activated receptor, gamma, coactivator 1 alpha	12.0622	143.157	27.2459	189.574	2.25878	1.17554	1.32424	0.405163	A-I
Cpa3	carboxypeptidase A3, mast cell	2.28431	1.58203	14.8444	1.51996	6.49839	2.70008	0.960771	-0.0577352	A-I
Rasgef1b	RasGEF domain family, member 1B	20.2249	140.677	44.6376	155.663	2.20706	1.14213	1.10653	0.146041	A-I
Klra16	killer cell lectin-like receptor, subfamily A, member 16	2.43142		5.74833		2.36419	1.24134			A-I
Frmd5	FERM domain containing 5	2.35652	15.4811	4.9873	16.2588	2.11638	1.0816	1.05024	0.0707126	A-I
-	-	3.56352	13.9322	8.20389	8.27551	2.30219	1.20301	0.593985	-0.751501	A-I
-	-	2.03705	9.21638	4.37769	5.51747	2.14904	1.10369	0.598659	-0.740194	A-I
Zc3h12d	zinc finger CCCH type containing 12D	3.48502	11.8466	7.78784	10.2939	2.23466	1.16005	0.86893	-0.202689	A-I
Olfr100	olfactory receptor 100	1.36197	6.72419	3.70247	4.71371	2.71846	1.44279	0.701009	-0.512495	A-I
Pik3r4	phosphatidylinositol 3 kinase, regulatory subunit, polypeptide 4, p150	12.8326	82.3702	35.0631	36.381	2.73235	1.45014	0.441677	-1.17894	A-I
Trim32	tripartite motif-containing 32	4.48655	32.9321	16.8398	14.4355	3.7534	1.9082	0.438341	-1.18988	A-I
Slc12a2	solute carrier family 12, member 2	21.2283	47.2622	44.1977	55.4354	2.08202	1.05798	1.17293	0.230121	A-I
Fam3b	family with sequence similarity 3, member B	1.47077	7.6246	3.53601	4.41748	2.4042	1.26555	0.579372	-0.787437	A-I
Map3k6	mitogen-activated protein kinase kinase kinase 6	11.9028	18.2991	26.8777	28.98	2.2581	1.17511	1.58368	0.663284	A-I
-	-	1.53726	6.62085	4.48191	4.898	2.91551	1.54375	0.739784	-0.434824	A-I
Myzap	myocardial zonula adherens protein	2.26916	31.5999	8.98691	54.9309	3.96045	1.98566	1.73833	0.797698	A-I
1810011O10Rik	RIKEN cDNA 1810011O10 gene	5.60607	27.5775	13.3303	22.7494	2.37784	1.24965	0.824927	-0.277661	A-I
Abhd5	abhydrolase domain containing 5	1.43407	5.53914	3.69641	4.3391	2.57757	1.36601	0.783353	-0.352266	A-I
Hjurp	Holliday junction recognition protein	7.50621	40.3396	28.5931	31.7049	3.80926	1.92951	0.785949	-0.347492	A-I
Igfbp3	insulin-like growth factor binding protein 3	8.23754	1.79743	19.8154	44.7356	2.40551	1.26634	24.8886	4.63741	A-II
Cx3cl1	chemokine (C-X3-C motif) ligand 1	5.94944	27.4556	30.3505	113.777	5.1014	2.35089	4.14405	2.05104	A-II
Gchfr	GTP cyclohydrolase I feedback regulator	14.1856	5.07019	32.6882	34.4239	2.30432	1.20434	6.78947	2.7633	A-II
Aspa	aspartoacylase	1.67213	2.10862	10.4823	45.5333	6.26886	2.6482	21.5939	4.43255	A-II
Plvap	plasmalemma vesicle associated protein	1.97845	2.96077	6.42347	33.3001	3.24672	1.69898	11.2471	3.49149	A-II
Aqp5	aquaporin 5	181.149	85.1667	418.125	693.364	2.30819	1.20676	8.14126	3.02525	A-II
Lbp	lipopolysaccharide binding protein	2.57514	17.0156	19.4119	139.454	7.5382	2.91422	8.19563	3.03485	A-II
Sesn3	sestrin 3	6.04086	3.11172	12.6674	26.4745	2.09695	1.06829	8.50799	3.08882	A-II
Mgp	matrix Gla protein	58.2261	765.748	315.831	3531.38	5.42421	2.43941	4.61168	2.20529	A-II
Kcnab3	potassium voltage-gated channel, shaker-related subfamily, beta member 3	2.27826	11.8256	10.0517	39.9192	4.41202	2.14144	3.37565	1.75517	A-II
Arhgef3	Rho guanine nucleotide exchange factor (GEF) 3	3.04743	7.85652	12.3137	33.8222	4.04066	2.01459	4.30498	2.10601	A-II
Prkar2b	protein kinase, cAMP dependent regulatory, type II beta	5.99289	13.7139	12.3407	31.5311	2.05922	1.0421	2.29921	1.20114	A-II
Rps6ka2	ribosomal protein S6 kinase, polypeptide 2	2.70441	17.2721	7.8294	43.3701	2.89505	1.53359	2.51099	1.32826	A-II
Cma1	chymase 1, mast cell	3.11324	2.25255	12.7031	126.303	4.08035	2.02869	56.071	5.80918	A-II
Slco2a1	solute carrier organic anion transporter family, member 2a1	1.44081	2.56137	3.53381	7.69076	2.45265	1.29434	3.0026	1.58621	A-II
Tnnt2	troponin T2, cardiac	59.3308	3.98558	218.933	220.787	3.69005	1.88364	55.3963	5.79172	A-II
Enpp2	ectonucleotide pyrophosphatase/phosphodiesterase 2	50.113	293.704	112.353	713.113	2.24198	1.16478	2.428	1.27977	A-II
Tspan32	tetraspanin 32	12.5214	4.63203	27.6032	81.8559	2.20449	1.14044	17.6717	4.14337	A-II
Arhgdib	Rho, GDP dissociation inhibitor (GDI) beta	8.37778	24.4413	44.2382	224.273	5.28042	2.40065	9.17598	3.19786	A-II
Tuba8	tubulin, alpha 8	3.23518	4.24137	10.7878	34.2509	3.33452	1.73748	8.07543	3.01354	A-II
Sprr2a2	small proline-rich protein 2A2	17.8284	13.6908	72.8021	550.225	4.08349	2.0298	40.1893	5.32874	A-II
Ank	progressive ankylosis	57.3804	212.787	125.811	725.081	2.19259	1.13263	3.40755	1.76873	A-II
Igfbp2	insulin-like growth factor binding protein 2	11.75	8.9459	31.2641	71.3842	2.66078	1.41185	7.97955	2.99631	A-II
Cldn2	claudin 2	5.59933	2.57065	20.2351	27.6052	3.61385	1.85354	10.7386	3.42473	A-II
Trf	transferrin	647.773	2008.78	1306.37	5164.74	2.01671	1.012	2.57109	1.36238	A-II
-	-	10.4024	25.7419	35.3726	100.615	3.40043	1.76572	3.90859	1.96665	A-II
Cda	cytidine deaminase	5.37419	4.18673	18.3555	40.1445	3.41549	1.77209	9.5885	3.2613	A-II
Podxl	podocalyxin-like	23.4822	42.4582	47.0265	90.5006	2.00265	1.00191	2.13152	1.09188	A-II
Pbk	PDZ binding kinase	235.386	41.3385	489.941	685.609	2.08144	1.05758	16.5852	4.05183	A-II
Ctsh	cathepsin H	114.04	1036.92	266.695	2649.15	2.33861	1.22565	2.55483	1.35323	A-II
Sprr2b	small proline-rich protein 2B	13.7508	14.1334	62.9527	288.047	4.5781	2.19475	20.3806	4.34912	A-II
-	-	1.91299	7.81582	8.53462	19.4456	4.4614	2.1575	2.48798	1.31498	A-II
Cdc45	cell division cycle 45	265.215	24.2192	239.497	171.971	0.903029	-0.147156	7.10062	2.82794	A-III
Lrrc40	leucine rich repeat containing 40	58.5762	25.4351	48.3689	55.3596	0.825744	-0.276233	2.1765	1.12201	A-III
Chaf1b	chromatin assembly factor 1, subunit B (p60)	95.2952	27.2686	88.4442	74.5383	0.928107	-0.107636	2.73348	1.45074	A-III
Timeless	timeless circadian clock 1	121.68	16.9684	120.368	77.2282	0.989218	-0.0156395	4.55128	2.18627	A-III
Rpf2	ribosome production factor 2 homolog	184.039	72.689	194.749	171.968	1.0582	0.0816057	2.36581	1.24233	A-III
Dnajc15	DnaJ heat shock protein family (Hsp40) member C15	191.64	133.644	230.921	277.457	1.20498	0.269007	2.07608	1.05387	A-III
Rfc5	replication factor C (activator 1) 5	197.671	30.7062	199.923	154.328	1.01139	0.0163454	5.02596	2.3294	A-III
Eef1e1	eukaryotic translation elongation factor 1 epsilon 1	236.639	80.5698	229.525	195.073	0.969937	-0.0440373	2.42116	1.2757	A-III
4930427A07Rik	RIKEN cDNA 4930427A07 gene	12.6283	4.21762	10.5028	10.0554	0.831687	-0.265888	2.38415	1.25348	A-III
Kif23	kinesin family member 23	55.4461	7.01129	56.1348	53.4223	1.01242	0.01781	7.61947	2.92969	A-III
Ero1l	ERO1-like (S. cerevisiae)	84.9046	45.4244	75.7972	116.486	0.892734	-0.163698	2.5644	1.35862	A-III
Idh3a	isocitrate dehydrogenase 3 (NAD+) alpha	447.378	275.394	398.951	576.516	0.891753	-0.165283	2.09342	1.06586	A-III
Fh1	fumarate hydratase 1	204.131	173.618	192.776	392.725	0.944377	-0.0825653	2.26201	1.1776	A-III
Cpox	coproporphyrinogen oxidase	34.4861	7.71983	41.0907	31.4786	1.19152	0.252799	4.07763	2.02773	A-III
Msn	moesin	47.2625	25.363	36.0244	50.782	0.762218	-0.391724	2.00221	1.00159	A-III
Stard4	StAR-related lipid transfer (START) domain containing 4	82.8226	4.51941	69.3843	27.0202	0.837746	-0.255415	5.97869	2.57983	A-III
Sgol2a	shugoshin-like 2a (S. pombe)	33.1767	7.32993	24.0582	28.1001	0.725155	-0.463638	3.83362	1.93871	A-III
Zc3h12c	zinc finger CCCH type containing 12C	3.89162	2.96055	2.82289	6.78247	0.725376	-0.4632	2.29095	1.19594	A-III
Ppp2r1b	protein phosphatase 2, regulatory subunit A, beta	34.7296	11.7399	23.3252	26.6888	0.671623	-0.574276	2.27334	1.18482	A-III
Pa2g4	proliferation-associated 2G4	102.465	45.8689	116.831	97.8436	1.1402	0.189288	2.13311	1.09296	A-III
-	-	41.5542	5.37178	46.6085	31.9928	1.12163	0.165596	5.95572	2.57428	A-III
Grem1	gremlin 1, DAN family BMP antagonist	33.4739	16.3467	63.1475	36.3364	1.88647	0.915689	2.22286	1.15241	A-III
Neurl1b	neuralized E3 ubiquitin protein ligase 1B	27.8038	5.83359	32.5894	22.7497	1.17212	0.229119	3.89978	1.96339	A-III
Rangrf	RAN guanine nucleotide release factor	74.2318	36.0056	83.0869	92.8503	1.11929	0.162583	2.57878	1.36669	A-III
Pum3	pumilio RNA-binding family member 3	461.221	214.916	415.21	441.542	0.900241	-0.151617	2.05448	1.03878	A-III
Bzw1	basic leucine zipper and W2 domains 1	260.32	91.7758	200.759	215.306	0.771199	-0.374825	2.346	1.2302	A-III
Gen1	GEN1, Holliday junction 5' flap endonuclease	11.0525	2.49659	8.86697	6.07595	0.802257	-0.317864	2.4337	1.28315	A-III
Ska2l-ps	spindle and kinetochore associated complex subunit 2-like, pseudogene	96.9941	11.5934	75.3984	52.2041	0.77735	-0.363364	4.50292	2.17086	A-III
Rps4l-ps	ribosomal protein S4-like, pseudogene	8.38904	3.89909	8.56093	9.09461	1.02049	0.0292609	2.3325	1.22188	A-III
Gm6480	predicted pseudogene 6480	15.7594	7.42549	11.3412	16.1861	0.719645	-0.474643	2.1798	1.1242	A-III
Hist1h2an	histone cluster 1, H2an	3514.54	641.63	4024.53	3081.3	1.14511	0.195484	4.8023	2.26373	A-III
Idi1	isopentenyl-diphosphate delta isomerase	329.051	9.98949	218.823	71.9351	0.665014	-0.588544	7.20108	2.84821	A-III
Esco2	establishment of sister chromatid cohesion N-acetyltransferase 2	49.8052	11.2817	58.297	115.192	1.1705	0.227126	10.2105	3.35199	A-III
Ckap2	cytoskeleton associated protein 2	51.644	12.6114	74.6786	72.0855	1.44603	0.532095	5.71592	2.51499	A-III
Birc5	baculoviral IAP repeat-containing 5	729.067	73.7708	610.268	451.565	0.837053	-0.256609	6.12119	2.61381	A-III
C330027C09Rik	RIKEN cDNA C330027C09 gene	62.7461	6.41579	49.1042	30.7524	0.782587	-0.353678	4.79324	2.261	A-III
Nusap1	nucleolar and spindle associated protein 1	155.349	22.73	127.334	161.613	0.819663	-0.286897	7.11012	2.82987	A-III
Hist2h2aa1	histone cluster 2, H2aa1	2638.53	1095.61	2870.41	2604.1	1.08788	0.121525	2.37685	1.24905	A-III
Dck	deoxycytidine kinase	45.0896	4.53862	27.0021	20.9629	0.598853	-0.739726	4.61879	2.20751	A-III
Cdc6	cell division cycle 6	118.013	4.46456	78.9356	49.2357	0.668871	-0.5802	11.0281	3.46312	A-III
Sqle	squalene epoxidase	512.496	39.03	362.783	151.673	0.707875	-0.498433	3.88607	1.95831	A-III
Tbx2	T-box 2	3.66425	4.83092	4.30932	15.8917	1.17604	0.233939	3.28957	1.7179	A-III
Hmgcr	3-hydroxy-3-methylglutaryl-Coenzyme A reductase	29.6436	3.65268	19.9523	9.42771	0.673074	-0.571164	2.58104	1.36795	A-III
Bcdin3d	BCDIN3 domain containing	43.7184	12.2109	38.5455	30.8279	0.881675	-0.181681	2.52462	1.33607	A-III
8030411F24Rik	RIKEN cDNA 8030411F24 gene	123.586	22.9858	117.832	110.914	0.953441	-0.068785	4.82532	2.27063	A-III
Mcm8	minichromosome maintenance 8 homologous recombination repair factor	23.2291	3.37206	21.6322	17.0679	0.931258	-0.102748	5.06156	2.33958	A-III
Gopc	golgi associated PDZ and coiled-coil motif containing	13.595	4.29634	9.94962	8.78177	0.73186	-0.450361	2.04401	1.0314	A-III
Slc24a2	solute carrier family 24 (sodium/potassium/calcium exchanger), member 2	58.5468	26.8447	54.1449	63.6362	0.924813	-0.112766	2.37053	1.24521	A-III
Blmh	bleomycin hydrolase	145.614	67.297	128.25	140.492	0.880756	-0.183186	2.08765	1.06188	A-III
Ccdc88c	coiled-coil domain containing 88C	4.25478	1.74215	3.81014	3.87702	0.895498	-0.159238	2.22542	1.15408	A-III
Cenpl	centromere protein L	49.702	10.3178	42.0328	53.493	0.845696	-0.241789	5.18452	2.37421	A-III
Cdca7	cell division cycle associated 7	117.578	12.2392	77.9588	39.7223	0.663037	-0.592839	3.2455	1.69844	A-III
Lhfpl2	lipoma HMGIC fusion partner-like 2	16.1775	3.17618	25.2519	40.7872	1.56093	0.642404	12.8416	3.68275	A-III
Rap2b	RAP2B, member of RAS oncogene family	12.5719	6.4226	9.48347	16.1359	0.754338	-0.406718	2.51236	1.32904	A-III
Tdg	thymine DNA glycosylase	64.4937	19.4906	44.0761	43.2242	0.683416	-0.549164	2.2177	1.14906	A-III
-	-	62.9821	6.68606	55.7215	60.4752	0.884719	-0.176708	9.04496	3.17711	A-III
Tex30	testis expressed 30	128.687	30.9126	111.724	73.36	0.868185	-0.203926	2.37314	1.2468	A-III
Sec1	secretory blood group 1	2.10937	1.63233	1.84156	4.18965	0.873037	-0.195885	2.56667	1.3599	A-III
Gm5518	predicted gene 5518	1201.35	385.219	1174.47	909.36	0.977627	-0.0326434	2.36063	1.23917	A-III
Hist2h2aa1	histone cluster 2, H2aa1	3233.16	872.193	3984.21	3128.17	1.23229	0.301347	3.58656	1.8426	A-III
Lsm4	LSM4 homolog, U6 small nuclear RNA and mRNA degradation associated	804.139	398.823	625.529	801.379	0.777887	-0.362367	2.00936	1.00674	A-III
Kpna3	karyopherin (importin) alpha 3	49.3991	16.5462	37.4812	34.7584	0.758742	-0.398319	2.10069	1.07086	A-III
Dsn1	DSN1 homolog, MIS12 kinetochore complex component	61.638	24.6788	44.0226	54.2863	0.714212	-0.485575	2.19971	1.13731	A-III
Elovl6	ELOVL family member 6, elongation of long chain fatty acids (yeast)	76.811	20.1451	68.7249	64.8017	0.894728	-0.160478	3.21675	1.6856	A-III
Aldh1b1	aldehyde dehydrogenase 1 family, member B1	9.76612	9.67074	5.09152	19.5104	0.521345	-0.939689	2.01747	1.01255	A-III
Dok2	docking protein 2	15.7816	18.2794	28.3495	61.8045	1.79636	0.845078	3.3811	1.75749	A-III
Pole	polymerase (DNA directed), epsilon	30.3055	3.43003	37.6621	16.9307	1.24275	0.313532	4.936	2.30334	A-III
Mrps6	mitochondrial ribosomal protein S6	116.654	69.2032	145.358	140.894	1.24606	0.317372	2.03594	1.0257	A-III
Mvk	mevalonate kinase	65.3824	10.4588	63.258	25.9515	0.967508	-0.0476539	2.48132	1.31111	A-III
Ehd4	EH-domain containing 4	73.8846	41.9359	91.5038	109.758	1.23847	0.30856	2.61727	1.38806	A-III
Slc25a15	solute carrier family 25 (mitochondrial carrier ornithine transporter), member 15	7.43131	2.76986	5.95628	7.88418	0.801511	-0.319205	2.84641	1.50914	A-III
Taf5	TATA-box binding protein associated factor 5	14.9357	4.14828	14.3509	8.98171	0.960844	-0.0576254	2.16516	1.11448	A-III
Mtfp1	mitochondrial fission process 1	62.2643	35.7552	67.1317	73.7487	1.07817	0.108589	2.0626	1.04446	A-III
Trem2	triggering receptor expressed on myeloid cells 2		4.49501		10.8077			2.40439	1.26567	A-III
Gstm7	glutathione S-transferase, mu 7		1.6874		3.40699			2.01908	1.0137	A-III
Cep76	centrosomal protein 76	17.6094	4.23435	18.7691	10.7008	1.06586	0.0920121	2.52713	1.3375	A-III
Galnt12	UDP-N-acetyl-alpha-D-galactosamine:polypeptide N-acetylgalactosaminyltransferase 12	34.6852	8.71311	44.7394	34.7276	1.28987	0.367223	3.98568	1.99482	A-III
Mak16	MAK16 homolog	162.863	63.781	138.488	132.229	0.850333	-0.2339	2.07317	1.05184	A-III
Chchd4	coiled-coil-helix-coiled-coil-helix domain containing 4	201.946	88.4881	186.204	187.938	0.922051	-0.117082	2.12388	1.08671	A-III
Mcm3	minichromosome maintenance complex component 3	289.507	24.8416	266.544	161.502	0.92068	-0.119228	6.50127	2.70072	A-III
Pxmp2	peroxisomal membrane protein 2	14.0758	7.44007	12.6108	15.3797	0.895921	-0.158557	2.06715	1.04764	A-III
Ncapg	non-SMC condensin I complex, subunit G	92.6435	3.79672	99.8228	47.312	1.07749	0.107679	12.4613	3.63938	A-III
Depdc1a	DEP domain containing 1a	107.07	8.89796	110.194	68.6235	1.02918	0.0414895	7.71227	2.94716	A-III
Kif22	kinesin family member 22	118.112	22.3207	120.564	122.079	1.02076	0.0296451	5.46932	2.45136	A-III
Snord33	small nucleolar RNA, C/D box 33	62.6243	13.9059	69.4241	36.3652	1.10858	0.148713	2.61509	1.38686	A-III
-	-	218.723	99.6086	210.163	212.889	0.960862	-0.057599	2.13726	1.09576	A-III
Aspm	asp (abnormal spindle)-like, microcephaly associated (Drosophila)	32.5373	3.86842	31.8549	28.5265	0.979028	-0.0305775	7.37421	2.88249	A-III
E2f1	E2F transcription factor 1	33.3322	11.0167	27.7431	30.6653	0.832323	-0.264784	2.78354	1.47692	A-III
Gpr182	G protein-coupled receptor 182	5.07638	5.85724	4.4527	12.64	0.87714	-0.189121	2.15801	1.1097	A-III
Phlda1	pleckstrin homology like domain, family A, member 1	132.744	43.0036	159.123	105.564	1.19872	0.261489	2.45476	1.29558	A-III
Prim1	DNA primase, p49 subunit	318.13	73.2732	333.993	238.587	1.04986	0.0702008	3.25613	1.70316	A-III
Mdm1	transformed mouse 3T3 cell double minute 1	10.4796	5.75519	10.7232	12.8369	1.02324	0.0331503	2.23048	1.15736	A-III
Lbr	lamin B receptor	121.617	32.021	151.097	79.3555	1.2424	0.313131	2.47823	1.30931	A-III
Asf1b	anti-silencing function 1B histone chaperone	336.725	28.277	320.756	145.738	0.952575	-0.070096	5.15392	2.36567	A-III
Exosc8	exosome component 8	397.729	100.428	411.687	210.706	1.0351	0.0497654	2.09808	1.06907	A-III
Haus4	HAUS augmin-like complex, subunit 4	98.307	44.9123	105.395	93.7397	1.0721	0.100439	2.08717	1.06155	A-III
Stk32c	serine/threonine kinase 32C	2.4751	3.69102	3.41746	8.09175	1.38074	0.465439	2.19228	1.13243	A-III
Mnd1	meiotic nuclear divisions 1	17.885	2.63274	22.4616	13.511	1.25589	0.328714	5.13191	2.3595	A-III
Tmem184a	transmembrane protein 184a	71.1735	153.231	31.9092	342.088	0.448329	-1.15737	2.23251	1.15866	A-III
Rnd3	Rho family GTPase 3	87.6077	39.5637	79.9777	116.531	0.912906	-0.131461	2.94541	1.55847	A-III
Rpl30	ribosomal protein L30	263.592	127.853	275.05	268.672	1.04347	0.0613886	2.10142	1.07137	A-III
Zdhhc21	zinc finger, DHHC domain containing 21	6.38423	2.12299	4.45532	4.65622	0.697863	-0.518984	2.19324	1.13306	A-III
Pcna	proliferating cell nuclear antigen	2996.94	821.512	2628.74	2812.05	0.877141	-0.18912	3.42301	1.77527	A-III
Hist1h3f	histone cluster 1, H3f	12.4033	2.55392	13.9399	5.68248	1.12389	0.168499	2.22501	1.15381	A-III
Bst2	bone marrow stromal cell antigen 2	36.5808	22.4243	37.9535	47.7608	1.03753	0.0531471	2.12987	1.09077	A-III
Hbegf	heparin-binding EGF-like growth factor	14.9203	20.5898	20.0362	47.1186	1.34288	0.425332	2.28845	1.19437	A-III
Flrt3	fibronectin leucine rich transmembrane protein 3	5.45291	6.92254	6.44429	14.7473	1.18181	0.240995	2.13033	1.09108	A-III
Serpinb9d	serine (or cysteine) peptidase inhibitor, clade B, member 9d	24.0597	10.624	24.1394	24.2508	1.00331	0.00476889	2.28265	1.19071	A-III
-	-	180.712	13.1736	182.748	121.771	1.01126	0.016159	9.24354	3.20845	A-III
Gse1	genetic suppressor element 1	5.67365	2.53005	6.9057	5.99809	1.21715	0.283511	2.37074	1.24534	A-III
2610318N02Rik	RIKEN cDNA 2610318N02 gene	70.364	30.6148	38.4674	135.632	0.546691	-0.871202	4.43028	2.1474	A-III
Rps8	ribosomal protein S8	283.138	49.9007	276.34	171.37	0.975989	-0.0350627	3.43421	1.77998	A-III
Cdc25c	cell division cycle 25C	40.2878	7.91625	38.3963	26.0511	0.95305	-0.0693768	3.29083	1.71845	A-III
Hmgb1	high mobility group box 1	496.956	150.636	364.547	407.54	0.733561	-0.447011	2.70547	1.43588	A-III
Gm10105	predicted pseudogene 10105	287.381	91.4654	270.558	245.387	0.941461	-0.0870271	2.68284	1.42376	A-III
Hist2h2ac	histone cluster 2, H2ac	2310	726.912	3053.94	2164.33	1.32205	0.402776	2.97744	1.57407	A-III
-	-	127.12	46.7578	122.227	107.147	0.96151	-0.0566268	2.29154	1.19632	A-III
-	-	709.269	213.521	729.852	570.947	1.02902	0.0412705	2.67397	1.41898	A-III
-	-	1433.03	781.097	1397.51	1684.29	0.975215	-0.0362071	2.15631	1.10856	A-III
Rad51	RAD51 recombinase	269.074	18.5381	228.548	151.479	0.849386	-0.235508	8.17125	3.03056	A-III
Spink4	serine peptidase inhibitor, Kazal type 4		24.8752	2.15952	130.524			5.24715	2.39153	A-III
Ube2t	ubiquitin-conjugating enzyme E2T	94.5042	13.2528	89.5427	74.9497	0.9475	-0.0778018	5.65541	2.49963	A-III
Srm	spermidine synthase	456.23	101.432	512.441	422.784	1.12321	0.167623	4.16814	2.0594	A-III
Ifrd2	interferon-related developmental regulator 2	137.501	28.9716	155.83	75.8727	1.1333	0.180531	2.61886	1.38894	A-III
Pold2	polymerase (DNA directed), delta 2, regulatory subunit	259.965	66.4893	313.163	184.599	1.20464	0.268599	2.77637	1.4732	A-III
Tfrc	transferrin receptor	248.984	61.041	325.309	147.87	1.30654	0.385754	2.42248	1.27648	A-III
Cers4	ceramide synthase 4	16.6209	27.9113	21.9832	59.5825	1.32262	0.403396	2.13471	1.09404	A-III
Ddias	DNA damage-induced apoptosis suppressor	21.6223	2.88205	16.3849	9.80008	0.757777	-0.400155	3.40039	1.7657	A-III
Ccne1	cyclin E1	27.8335	2.85775	35.0195	48.5528	1.25818	0.331334	16.9899	4.0866	A-III
Pmf1	polyamine-modulated factor 1	70.2681	21.672	81.0131	80.0597	1.15291	0.205285	3.69415	1.88524	A-III
Rnf141	ring finger protein 141	26.8057	24.0697	24.0358	60.4902	0.896667	-0.157356	2.51313	1.32948	A-III
Apoc1	apolipoprotein C-I	1.45573	1.62997		13.5871			8.33585	3.05933	A-III
Tdrkh	tudor and KH domain containing protein	16.8623	7.71281	14.7337	24.1013	0.873768	-0.194677	3.12485	1.64379	A-III
Rhobtb2	Rho-related BTB domain containing 2		1.86924	1.42785	4.39121			2.3492	1.23217	A-III
Ccnd1	cyclin D1	129.326	16.2932	137.016	70.0992	1.05946	0.0833284	4.30237	2.10513	A-III
Ccdc14	coiled-coil domain containing 14	5.71486	1.51269	5.88536	6.08399	1.02983	0.042411	4.02196	2.0079	A-III
Dscc1	DNA replication and sister chromatid cohesion 1	129.301	17.0538	137.87	132.941	1.06628	0.09258	7.79543	2.96263	A-III
Brip1	BRCA1 interacting protein C-terminal helicase 1	18.1596	1.47923	16.2468	11.4954	0.894666	-0.160579	7.77122	2.95814	A-III
Chsy1	chondroitin sulfate synthase 1	4.77961	1.87669	4.88935	4.20787	1.02296	0.0327501	2.24218	1.1649	A-III
Mars2	methionine-tRNA synthetase 2 (mitochondrial)	13.0136	4.52199	13.1931	9.98405	1.0138	0.0197674	2.20789	1.14267	A-III
Lig1	ligase I, DNA, ATP-dependent	145.048	31.2074	165.586	97.2258	1.1416	0.191052	3.11547	1.63945	A-III
Haus7	HAUS augmin-like complex, subunit 7	50.9556	16.8	57.2038	35.3662	1.12262	0.166868	2.10513	1.07391	A-III
2010204K13Rik	RIKEN cDNA 2010204K13 gene	68.4566	22.572	84.4091	48.6795	1.23303	0.302209	2.15663	1.10878	A-III
Dmbt1	deleted in malignant brain tumors 1		2.85582		8.36224			2.92814	1.54998	A-III
Eif4h	eukaryotic translation initiation factor 4H	347.611	181.267	249.548	388.422	0.717896	-0.478154	2.14282	1.09951	A-III
Gsg2	germ cell-specific gene 2	29.322	2.35524	29.9343	17.3407	1.02088	0.0298177	7.36263	2.88022	A-III
Parpbp	PARP1 binding protein	24.0295	2.21855	21.7092	12.7239	0.903439	-0.1465	5.73522	2.51985	A-III
Gm5124	nucleolar and coiled-body phosphoprotein 1 pseudogene	54.5413	13.1781	43.9336	38.3885	0.80551	-0.312025	2.91307	1.54254	A-III
Mafb	v-maf musculoaponeurotic fibrosarcoma oncogene family, protein B (avian)		1.75931		3.51989			2.00072	1.00052	A-III
-	-	431.558	153.255	428.435	333.131	0.992762	-0.0104798	2.1737	1.12015	A-III
Gpr161	G protein-coupled receptor 161	20.0049	6.19035	13.9354	17.6138	0.6966	-0.521597	2.84536	1.50861	A-III
Tmpo	thymopoietin	94.8357	19.005	83.424	68.6686	0.87967	-0.184966	3.61319	1.85327	A-III
Cenpw	centromere protein W	35.5863	4.55041	34.1856	20.7269	0.960641	-0.0579304	4.55496	2.18744	A-III
-	-	5.91171	1.47199	6.06022	7.34962	1.02512	0.0357968	4.99298	2.3199	A-III
Ctps	cytidine 5'-triphosphate synthase	243.353	60.071	260.232	153.735	1.06936	0.0967488	2.55922	1.35571	A-III
Fam64a	family with sequence similarity 64, member A	93.3251	7.78236	85.7895	38.9797	0.919254	-0.121465	5.00873	2.32444	A-III
-	-	214.108	30.5413	196.529	127.737	0.917899	-0.123593	4.18244	2.06435	A-III
Anln	anillin, actin binding protein	234.11	34.2395	237.112	119.964	1.01283	0.0183859	3.50367	1.80887	A-III
Aurka	aurora kinase A	393.742	29.9211	360.06	197.627	0.914455	-0.129015	6.60495	2.72355	A-III
Lgr5	leucine rich repeat containing G protein coupled receptor 5	21.3009	3.48554	23.4282	19.616	1.09987	0.137332	5.62783	2.49258	A-III
Mir17hg	Mir17 host gene (non-protein coding)	31.7836	9.76673	26.7704	22.1221	0.842273	-0.247641	2.26505	1.17954	A-III
Scgb3a1	secretoglobin, family 3A, member 1	3.81742	4.68968	3.3488	9.66432	0.877243	-0.188952	2.06076	1.04318	A-III
Mcm5	minichromosome maintenance complex component 5	351.209	35.851	331.391	238.044	0.943572	-0.0837955	6.63981	2.73114	A-III
Mtmr7	myotubularin related protein 7	3.19408	1.93144	4.30932	6.28597	1.34916	0.432059	3.25455	1.70246	A-III
Lsp1	lymphocyte specific 1	4.21727	4.35205	6.72303	19.5844	1.59417	0.672802	4.50003	2.16993	A-III
Tjp1	tight junction protein 1	29.8885	7.82027	24.8616	20.2221	0.831813	-0.26567	2.58585	1.37064	A-III
Gtse1	G two S phase expressed protein 1	98.512	23.7283	94.9681	61.1354	0.964026	-0.0528559	2.57647	1.3654	A-III
Slc29a1	solute carrier family 29 (nucleoside transporters), member 1	372.718	134.476	531.156	778.293	1.42509	0.511051	5.78759	2.53296	A-III
Psat1	phosphoserine aminotransferase 1	1392.14	175.696	1226.95	573.432	0.88134	-0.182229	3.26377	1.70654	A-III
Msmo1	methylsterol monoxygenase 1	732.121	130.36	642.387	287.131	0.877432	-0.18864	2.2026	1.13921	A-III
Dut	deoxyuridine triphosphatase	1064.26	245.076	902.152	513.427	0.847679	-0.238411	2.09497	1.06693	A-III
Prr5l	proline rich 5 like	30.1146	13.7119	41.4622	28.8226	1.37681	0.461332	2.10202	1.07178	A-III
Sh3gl2	SH3-domain GRB2-like 2	11.7258	47.9519	18.9558	198.79	1.61659	0.69295	4.14563	2.05159	A-III
Dhh	desert hedgehog	10.3636	7.2822	10.3721	18.1287	1.00082	0.00117861	2.48946	1.31583	A-III
Orc1	origin recognition complex, subunit 1	28.1917	8.26814	24.9092	16.8864	0.883566	-0.178589	2.04234	1.03023	A-III
Iqgap2	IQ motif containing GTPase activating protein 2	15.0139	4.6345	12.106	14.575	0.80632	-0.310575	3.14489	1.65301	A-III
Mrpl42	mitochondrial ribosomal protein L42	676.872	296.69	663.963	604.038	0.980929	-0.0277787	2.03592	1.02568	A-III
Cenpo	centromere protein O	12.4252	1.91718	8.71307	5.55146	0.701244	-0.512011	2.89564	1.53388	A-III
Tnni1	troponin I, skeletal, slow 1	13.6673	16.2036	9.97051	55.9806	0.729515	-0.45499	3.45481	1.78861	A-III
Myef2	myelin basic protein expression factor 2, repressor	35.5839	12.0194	31.4009	26.9222	0.882446	-0.180421	2.23989	1.16343	A-III
Mms22l	MMS22-like, DNA repair protein	36.5525	8.92863	44.8747	22.5315	1.22768	0.295932	2.52352	1.33543	A-III
AI467606	expressed sequence AI467606	15.7992	9.76405	28.3268	41.6014	1.79292	0.842312	4.26067	2.09108	A-III
-	-	229.536	55.6734	166.368	129.914	0.724803	-0.46434	2.33351	1.2225	A-III
Mnda	myeloid cell nuclear differentiation antigen	22.0807	6.62096	17.4038	15.7875	0.788191	-0.343383	2.38448	1.25367	A-III
Gm5393	predicted pseudogene 5393	129.781	44.2702	118.187	90.3998	0.910661	-0.135014	2.042	1.02999	A-III
5330417C22Rik	RIKEN cDNA 5330417C22 gene		3.01584		9.70593			3.21832	1.68631	A-III
Olfr1387	olfactory receptor 1387	9.01044	2.8718	7.89806	7.8399	0.876545	-0.1901	2.72996	1.44888	A-III
Smc2	structural maintenance of chromosomes 2	128.215	19.6543	168.259	75.3812	1.31231	0.392113	3.83534	1.93936	A-III
Cenpm	centromere protein M	192.53	20.5519	196.652	175.62	1.02141	0.0305686	8.54523	3.09512	A-III
Gpsm3	G-protein signalling modulator 3 (AGS3-like, C. elegans)	4.51661	1.52685	3.72942	3.45718	0.825712	-0.276289	2.26426	1.17904	A-III
Ptpn6	protein tyrosine phosphatase, non-receptor type 6	4.3921	3.14304	7.86884	11.2334	1.79159	0.84124	3.57406	1.83756	A-III
Smarce1	SWI/SNF related, matrix associated, actin dependent regulator of chromatin, subfamily e, member 1	65.6674	19.3182	52.3986	56.7615	0.79794	-0.325648	2.93824	1.55495	A-III
Exoc3l2	exocyst complex component 3-like 2	1.90613	1.7591	2.12402	5.23914	1.11431	0.156154	2.97831	1.5745	A-III
Mutyh	mutY DNA glycosylase	14.905	2.93701	12.2367	6.3832	0.820984	-0.284573	2.17337	1.11993	A-III
Cyp4f41-ps	cytochrome P450, family 4, subfamily f, polypeptide 41 pseudogene	2.50351	1.49607	2.16565	3.95529	0.865047	-0.20915	2.64379	1.40261	A-III
Dkc1	dyskeratosis congenita 1, dyskerin	377.311	78.2507	481.805	251.322	1.27694	0.352695	3.21176	1.68336	A-III
Bora	bora, aurora kinase A activator	18.8117	1.91048	19.2586	13.7976	1.02376	0.0338716	7.22206	2.85241	A-III
Dnmt1	DNA methyltransferase (cytosine-5) 1	171.402	40.9882	155.265	94.4176	0.905856	-0.142647	2.30353	1.20385	A-III
Ppif	peptidylprolyl isomerase F (cyclophilin F)	20.5759	11.7372	20.7137	28.447	1.0067	0.00963366	2.42366	1.27719	A-III
Atad2	ATPase family, AAA domain containing 2	19.4678	1.9242	15.9626	13.9918	0.819946	-0.286399	7.2715	2.86225	A-III
Dnph1	2'-deoxynucleoside 5'-phosphate N-hydrolase 1	101.942	26.6388	101.887	73.6437	0.999468	-0.000767534	2.76453	1.46703	A-III
Arhgap11a	Rho GTPase activating protein 11A	41.7505	3.94735	37.6827	24.2949	0.902568	-0.147892	6.15473	2.62169	A-III
Rps19	ribosomal protein S19	99.7619	29.3106	104.449	74.3244	1.04698	0.0662347	2.53575	1.34241	A-III
-	-	50.3659	12.78	46.0861	37.888	0.915026	-0.128115	2.96462	1.56785	A-III
Troap	trophinin associated protein	111.306	15.4741	101.041	76.7834	0.907774	-0.139595	4.96204	2.31093	A-III
Gm3417	predicted gene 3417	4.75525	4.8521	5.94781	14.5748	1.25079	0.322837	3.00381	1.58679	A-III
Hspd1-ps3	heat shock protein 1 (chaperonin), pseudogene 3	629.304	153.056	502.783	462.596	0.798951	-0.323821	3.0224	1.59569	A-III
Ankrd26	ankyrin repeat domain 26	35.7163	10.6889	38.1345	22.4578	1.0677	0.0945112	2.10104	1.07111	A-III
-	-	677.359	157.123	517.074	370.388	0.763368	-0.38955	2.35731	1.23714	A-III
Zfp948	zinc finger protein 948	28.4717	6.80559	19.5119	14.5589	0.685308	-0.545177	2.13925	1.09711	A-III
Ddx39	DEAD (Asp-Glu-Ala-Asp) box polypeptide 39	388.687	116.199	366.676	288.537	0.94337	-0.0841041	2.48313	1.31216	A-III
Selenbp1	selenium binding protein 1	8.15939	17.7887	7.19086	37.0014	0.881299	-0.182297	2.08005	1.05662	A-III
Tubb6	tubulin, beta 6 class V	596.287	64.7368	531.795	219.224	0.891843	-0.165139	3.38639	1.75975	A-III
Ipo7	importin 7	73.9672	7.29593	67.4677	52.2852	0.912129	-0.132689	7.16636	2.84124	A-III
Aldh1a1	aldehyde dehydrogenase family 1, subfamily A1	125.217	72.8124	144.804	171.382	1.15642	0.20967	2.35375	1.23496	A-III
Cdca3	cell division cycle associated 3	464.372	40.847	406.312	292.776	0.874971	-0.192693	7.16762	2.84149	A-III
Tpx2	TPX2, microtubule-associated	306.306	35.7248	315.666	197.215	1.03056	0.0434237	5.52039	2.46477	A-III
Etv4	ets variant 4	68.2793	24.7744	111.334	120.98	1.63057	0.705378	4.88328	2.28785	A-III
Fancc	Fanconi anemia, complementation group C	13.3441	3.98504	13.4089	10.7084	1.00486	0.00698919	2.68714	1.42607	A-III
Upp1	uridine phosphorylase 1	15.399	8.50039	15.127	25.5133	0.982332	-0.0257167	3.00143	1.58565	A-III
Emp1	epithelial membrane protein 1	346.311	161.457	468.124	462.445	1.35174	0.434823	2.8642	1.51813	A-III
Snrnp25	small nuclear ribonucleoprotein 25 (U11/U12)	186.618	55.2303	173.968	126.358	0.932218	-0.101261	2.28784	1.19398	A-III
Tubd1	tubulin, delta 1	35.5602	9.28084	27.117	22.2593	0.762566	-0.391067	2.39842	1.26208	A-III
Rapgef3	Rap guanine nucleotide exchange factor (GEF) 3	55.934	20.7812	73.3625	65.2716	1.31159	0.391318	3.1409	1.65118	A-III
Cmss1	cms small ribosomal subunit 1	25.7975	9.82427	39.2264	42.9765	1.52055	0.60459	4.37452	2.12912	A-III
Hells	helicase, lymphoid specific	406.601	31.0493	394.564	147.529	0.970396	-0.0433543	4.75145	2.24837	A-III
Pdss1	prenyl (solanesyl) diphosphate synthase, subunit 1	63.1741	14.7324	72.0519	49.9516	1.14053	0.189703	3.3906	1.76154	A-III
Fbxo5	F-box protein 5	127.987	18.9376	123.369	92.5079	0.963919	-0.0530164	4.88487	2.28832	A-III
Eps8	epidermal growth factor receptor pathway substrate 8	48.6608	24.9723	88.3763	83.2246	1.81617	0.8609	3.33267	1.73668	A-III
Hist1h3g	histone cluster 1, H3g	10.6303	2.39616	11.811	8.47482	1.11107	0.15195	3.53684	1.82246	A-III
Haus6	HAUS augmin-like complex, subunit 6	44.2833	7.18868	42.6394	24.1176	0.962877	-0.0545765	3.35494	1.74629	A-III
2700029M09Rik	RIKEN cDNA 2700029M09 gene	262.976	85.8595	222.247	204.543	0.845123	-0.242767	2.38229	1.25235	A-III
Ints7	integrator complex subunit 7	20.655	8.63418	18.1476	18.0468	0.878603	-0.186717	2.09016	1.06362	A-III
Polr3g	polymerase (RNA) III (DNA directed) polypeptide G	18.4053	3.52323	15.4324	9.14735	0.838476	-0.254158	2.5963	1.37646	A-III
Tesc	tescalcin	286.085	282.359	346.805	1191.12	1.21224	0.27768	4.21845	2.07671	A-III
Plk4	polo-like kinase 4	41.9394	6.70992	41.4522	23.7965	0.988384	-0.0168571	3.54647	1.82638	A-III
Kpna2	karyopherin (importin) alpha 2	743.989	245.372	715.109	587.336	0.961182	-0.0571182	2.39365	1.25921	A-III
Macrod2	MACRO domain containing 2	3.97898	1.57468	4.61267	5.69318	1.15926	0.213202	3.61546	1.85418	A-III
Ifi204	interferon activated gene 204	17.3262	5.53946	17.0245	15.168	0.982588	-0.0253409	2.73817	1.45321	A-III
-	-	84.1656	21.9658	75.563	63.6513	0.897789	-0.155552	2.89774	1.53493	A-III
-	-	55.8025	14.8041	45.7454	32.0374	0.819773	-0.286703	2.1641	1.11376	A-III
Nmnat2	nicotinamide nucleotide adenylyltransferase 2	6.4434	1.65619	5.12688	4.90604	0.795679	-0.329742	2.96224	1.56669	A-III
Topbp1	topoisomerase (DNA) II binding protein 1	105.413	29.2368	102.451	67.3948	0.971898	-0.0411228	2.30514	1.20485	A-III
Pola2	polymerase (DNA directed), alpha 2	158.802	39.3404	152.33	86.7088	0.959247	-0.0600257	2.20406	1.14017	A-III
Trappc3	trafficking protein particle complex 3	117.864	42.0535	94.4393	134.162	0.801258	-0.319662	3.19026	1.67367	A-III
Shbg	sex hormone binding globulin	2.58224	5.18929	3.00769	11.0754	1.16476	0.220034	2.13427	1.09375	A-III
Lor	loricrin	11.1868	5.88175	10.7585	24.0695	0.961712	-0.0563234	4.09223	2.03289	A-III
Kcnk1	potassium channel, subfamily K, member 1	9.8014	25.1931	9.17061	63.0278	0.935643	-0.0959705	2.50179	1.32296	A-III
Hexim2	hexamethylene bis-acetamide inducible 2	3.41082	2.45069	2.86438	5.02097	0.839793	-0.251894	2.0488	1.03478	A-III
D030056L22Rik	RIKEN cDNA D030056L22 gene	64.4757	17.2245	48.0265	38.8302	0.744878	-0.424924	2.25436	1.17272	A-III
Shox2	short stature homeobox 2	1.56533	3.73162	2.05572	9.97538	1.31328	0.393174	2.67321	1.41857	A-III
Nrn1	neuritin 1	34.0826	182.693	61.8717	390.011	1.81535	0.860244	2.13479	1.09409	A-III
Ivns1abp	influenza virus NS1A binding protein	65.6925	40.4795	65.6757	95.8084	0.999744	-0.000369942	2.36684	1.24296	A-III
Mtap	methylthioadenosine phosphorylase	547.796	211.038	756.577	710.447	1.38113	0.465847	3.36645	1.75123	A-III
Rfc2	replication factor C (activator 1) 2	237.728	82.9113	213.265	193.509	0.897099	-0.156662	2.33393	1.22276	A-III
Rad18	RAD18 E3 ubiquitin protein ligase	60.6408	10.1232	66.1656	53.5563	1.09111	0.125793	5.29046	2.40339	A-III
Lonrf3	LON peptidase N-terminal domain and ring finger 3	18.5516	5.36465	19.3936	11.2094	1.04539	0.0640416	2.08949	1.06315	A-III
Klf5	Kruppel-like factor 5	20.2021	19.6128	30.3712	50.0525	1.50337	0.588198	2.55204	1.35165	A-III
Ap4e1	adaptor-related protein complex AP-4, epsilon 1	228.61	51.7626	147.233	112.143	0.644035	-0.634788	2.16649	1.11536	A-III
Kif20b	kinesin family member 20B	130.507	14.5878	133.224	78.3338	1.02082	0.0297306	5.36982	2.42487	A-III
Ell2	elongation factor RNA polymerase II 2	12.4974	3.78916	12.1353	9.43513	0.971027	-0.0424169	2.49003	1.31616	A-III
Tipin	timeless interacting protein	317.203	54.4133	308.833	168.351	0.973613	-0.038579	3.09394	1.62945	A-III
Rpsa	ribosomal protein SA	316.227	111.916	299.274	239.122	0.946387	-0.0794974	2.13663	1.09534	A-III
Cdca2	cell division cycle associated 2	29.5899	4.69638	31.2607	24.0229	1.05647	0.079246	5.11519	2.35479	A-III
Hirip3	HIRA interacting protein 3	135.828	19.7778	146.622	77.946	1.07946	0.110314	3.94109	1.9786	A-III
Ncapg2	non-SMC condensin II complex, subunit G2	21.1429	1.71126	18.0997	14.3384	0.856062	-0.224213	8.37882	3.06675	A-III
-	-	173.907	49.831	148.649	101.764	0.854758	-0.226413	2.04219	1.03011	A-III
Gm10259	predicted pseudogene 10259	617.958	177.298	540.547	488.428	0.87473	-0.19309	2.75485	1.46197	A-III
-	-	46.7822	21.7199	43.3521	57.8896	0.92668	-0.109856	2.66527	1.41428	A-III
3110082I17Rik	RIKEN cDNA 3110082I17 gene	43.5238	17.8989	41.7515	37.6285	0.959279	-0.0599772	2.10228	1.07196	A-III
-	-	310.255	31.406	334.864	168.587	1.07932	0.110118	5.36799	2.42438	A-III
Gm4735	predicted gene 4735	2521.58	904.014	2408.57	2369.53	0.955182	-0.0661518	2.62112	1.39019	A-III
Gm14470	predicted gene 14470	53.7593	29.3062	36.5413	67.2271	0.679721	-0.556985	2.29396	1.19784	A-III
Kif20a	kinesin family member 20A	202.944	23.9628	207.372	154.492	1.02182	0.0311348	6.44714	2.68866	A-III
Foxs1	forkhead box S1	47.2313	10.8365	53.0165	34.9505	1.12249	0.166698	3.22526	1.68942	A-III
Knstrn	kinetochore-localized astrin/SPAG5 binding	326.67	32.6425	328.172	234.358	1.0046	0.0066194	7.17953	2.84389	A-III
Dlgap5	discs, large (Drosophila) homolog-associated protein 5	115.705	11.4552	111.964	69.335	0.96767	-0.0474133	6.05273	2.59759	A-III
Gm4961	kinesin superfamily protein 2C pseudogene	74.4536	8.35721	74.3506	65.8038	0.998616	-0.0019986	7.87389	2.97708	A-III
Stil	Scl/Tal1 interrupting locus	10.7268	3.94746	11.987	9.31247	1.11748	0.160255	2.35911	1.23824	A-III
Bub1	BUB1, mitotic checkpoint serine/threonine kinase	148.2	8.60319	122.726	77.8852	0.82811	-0.272105	9.05306	3.17841	A-III
Atad3a	ATPase family, AAA domain containing 3A	80.5874	41.1852	85.2125	96.5245	1.05739	0.0805109	2.34367	1.22877	A-III
Ramp1	receptor (calcitonin) activity modifying protein 1	36.9861	91.8519	19.6965	218.116	0.532539	-0.909041	2.37465	1.24771	A-III
Dnajc9	DnaJ heat shock protein family (Hsp40) member C9	464.552	97.574	416.397	261.729	0.89634	-0.157882	2.68236	1.42351	A-III
Vldlr	very low density lipoprotein receptor	10.2147	11.8499	20.1831	120.152	1.97587	0.982491	10.1395	3.34192	A-III
Mcm10	minichromosome maintenance 10 replication initiation factor	101.775	9.13466	107.195	46.6954	1.05326	0.0748658	5.11189	2.35386	A-III
Glce	glucuronyl C5-epimerase	6.33997	2.06046	4.7665	8.51718	0.751818	-0.411545	4.13362	2.04741	A-III
Chac2	ChaC, cation transport regulator 2	43.6547	21.2888	37.7094	46.9626	0.86381	-0.211214	2.20598	1.14142	A-III
Mthfd1	methylenetetrahydrofolate dehydrogenase (NADP+ dependent), methenyltetrahydrofolate cyclohydrolase, formyltetrahydrofolate synthase	127.276	49.0992	141.959	107.178	1.11536	0.157515	2.18289	1.12624	A-III
Galnt7	UDP-N-acetyl-alpha-D-galactosamine: polypeptide N-acetylgalactosaminyltransferase 7	26.4913	18.5986	34.8443	57.1446	1.31531	0.395404	3.07253	1.61942	A-III
Chek2	checkpoint kinase 2	54.5363	13.1882	46.6924	32.7231	0.85617	-0.22403	2.48125	1.31106	A-III
Tmem238	transmembrane protein 238	25.9309	10.4755	31.8341	21.5011	1.22765	0.295902	2.05252	1.03739	A-III
Zwilch	zwilch kinetochore protein	75.8222	7.2578	61.3991	35.1239	0.809777	-0.304404	4.83947	2.27485	A-III
Ppat	phosphoribosyl pyrophosphate amidotransferase	262.886	67.6429	252.335	175.292	0.959863	-0.0591003	2.59143	1.37375	A-III
Exoc3l4	exocyst complex component 3-like 4	13.835	12.544	22.5986	31.4941	1.63343	0.707907	2.51069	1.32808	A-III
Pkn3	protein kinase N3	15.0078	3.55669	19.7269	10.6239	1.31444	0.394451	2.98701	1.5787	A-III
Rpl29	ribosomal protein L29	540.159	173.025	515.552	349.264	0.954446	-0.0672651	2.01857	1.01333	A-III
Map2k6	mitogen-activated protein kinase kinase 6	5.67153	3.98547	6.71505	8.84265	1.18399	0.243659	2.21872	1.14973	A-III
Csrp2	cysteine and glycine-rich protein 2	29.8018	13.6092	35.7105	33.5552	1.19827	0.26095	2.46563	1.30195	A-III
Haus5	HAUS augmin-like complex, subunit 5	103.327	23.5468	97.8898	56.2959	0.947376	-0.0779903	2.39081	1.2575	A-III
Wdhd1	WD repeat and HMG-box DNA binding protein 1	14.9839	3.19778	14.4096	10.6717	0.961673	-0.0563821	3.33722	1.73865	A-III
Tmem68	transmembrane protein 68	51.8295	23.5923	38.7075	47.3919	0.746823	-0.421163	2.00879	1.00633	A-III
Aqp8	aquaporin 8		1.96501		4.65377			2.36832	1.24386	A-III
Ran	RAN, member RAS oncogene family	4540.53	1127.36	4438.34	3312.94	0.977494	-0.0328407	2.93866	1.55516	A-III
G2e3	G2/M-phase specific E3 ubiquitin ligase	16.4529	4.28014	11.9062	13.3985	0.723656	-0.466623	3.13039	1.64634	A-III
Hmgb1-rs18	high mobility group box 1, related sequence 18	44.6927	19.8908	43.9267	43.5353	0.98286	-0.0249415	2.18871	1.13008	A-III
Ifitm1	interferon induced transmembrane protein 1		24.8533	131.783	668.025			26.8787	4.74839	A-III
Tagln2	transgelin 2	708.624	389.83	716.49	879.675	1.0111	0.0159272	2.25656	1.17412	A-III
Lmnb2	lamin B2	8.87243	1.9582	7.50903	6.72158	0.846333	-0.240702	3.43252	1.77927	A-III
Cks1brt	CDC28 protein kinase 1b, retrogene	590.476	55.3095	540.877	277.439	0.916001	-0.126579	5.01613	2.32657	A-III
Lclat1	lysocardiolipin acyltransferase 1	5.83973	3.10448	3.92256	7.09468	0.671702	-0.574107	2.2853	1.19239	A-III
Atad2	ATPase family, AAA domain containing 2	196.617	29.6314	273.336	141.831	1.3902	0.475292	4.78651	2.25897	A-III
Spc24	SPC24, NDC80 kinetochore complex component, homolog (S. cerevisiae)	529.036	47.4159	433.883	262.31	0.820138	-0.286062	5.5321	2.46783	A-III
Pole2	polymerase (DNA directed), epsilon 2 (p59 subunit)	134.711	13.8751	109.971	56.22	0.816345	-0.292749	4.05186	2.01858	A-III
Spp1	secreted phosphoprotein 1	6104.48	1198.24	7039.81	5979.78	1.15322	0.205668	4.99047	2.31918	A-III
Reep6	receptor accessory protein 6	8.11605	3.16657	7.84188	9.63231	0.966219	-0.0495783	3.04187	1.60496	A-III
Dek	DEK oncogene (DNA binding)	351.42	112.964	328.165	232.136	0.933825	-0.0987765	2.05495	1.0391	A-III
Tmem180	transmembrane protein 180	15.0669	16.6209	14.5526	37.5126	0.965871	-0.0500981	2.25696	1.17438	A-III
Prmt1	protein arginine N-methyltransferase 1	541.393	78.8487	521.98	300.967	0.964142	-0.0526822	3.81702	1.93245	A-III
Mgme1	mitochondrial genome maintainance exonuclease 1	40.2043	10.3766	35.0577	27.8571	0.871989	-0.197619	2.68461	1.42471	A-III
Dnajc7	DnaJ heat shock protein family (Hsp40) member C7	259.545	118.075	237.535	245.901	0.915199	-0.127843	2.08257	1.05837	A-III
Plek2	pleckstrin 2	21.5467	8.67499	26.0188	39.9454	1.20755	0.272086	4.60466	2.2031	A-III
Eif5a	eukaryotic translation initiation factor 5A	3841.73	1531.08	3874.36	3181.58	1.00849	0.0122036	2.07799	1.05519	A-III
Mcm4	minichromosome maintenance complex component 4	566.001	96.7795	614.24	359.221	1.08523	0.117998	3.71175	1.8921	A-III
Lsm2	LSM2 homolog, U6 small nuclear RNA and mRNA degradation associated	228.977	64.8204	242.405	160.963	1.05864	0.0822127	2.48321	1.31221	A-III
Gmnn	geminin	484.117	82.6036	440.152	252.98	0.909186	-0.137353	3.06258	1.61475	A-III
Pdk1	pyruvate dehydrogenase kinase, isoenzyme 1	52.0268	18.2649	40.9185	53.7987	0.786489	-0.346501	2.94547	1.5585	A-III
Nes	nestin	14.5118	4.91222	18.181	23.151	1.25284	0.325203	4.71295	2.23663	A-III
Rnaseh2b	ribonuclease H2, subunit B	36.9533	10.4186	36.1217	28.3997	0.977496	-0.0328372	2.72586	1.44671	A-III
Rfc3	replication factor C (activator 1) 3	268.772	69.7495	263.017	197.028	0.978589	-0.0312248	2.8248	1.49815	A-III
Szrd1	SUZ RNA binding domain containing 1	75.8981	34.2133	71.1671	82.8896	0.937667	-0.0928518	2.42273	1.27663	A-III
Fanci	Fanconi anemia, complementation group I	10.2582	3.31029	9.43254	9.0367	0.919512	-0.121059	2.72988	1.44884	A-III
-	-	39.6918	11.2842	31.1624	33.8928	0.785109	-0.349035	3.00355	1.58667	A-III
Hist1h3c	histone cluster 1, H3c	128.248	35.0061	125.777	73.0639	0.980732	-0.0280693	2.08718	1.06155	A-III
-	-	418.732	95.8077	322.241	237.378	0.769564	-0.377887	2.47765	1.30897	A-III
Hist1h4f	histone cluster 1, H4f	101.846	48.6135	117.74	97.3139	1.15605	0.209207	2.00179	1.00129	A-III
Calu	calumenin	61.4246	19.563	42.5704	43.2735	0.693052	-0.528964	2.212	1.14535	A-III
Pdxp	pyridoxal (pyridoxine, vitamin B6) phosphatase	4.77726	2.86489	4.38038	6.94748	0.916923	-0.125127	2.42505	1.27801	A-III
Ndc80	NDC80 kinetochore complex component	91.2921	9.38873	86.8341	75.4635	0.951167	-0.0722287	8.03767	3.00678	A-III
Ccnb1	cyclin B1	316.686	34.8572	341.592	242.061	1.07865	0.10922	6.94435	2.79584	A-III
-	-	69.5167	22.3037	62.4425	51.0226	0.898238	-0.154831	2.28763	1.19386	A-III
AI593442	expressed sequence AI593442	2.24961	4.29211		9.39095			2.18796	1.12959	A-III
Ttk	Ttk protein kinase	63.6931	5.5319	59.0119	45.8848	0.926505	-0.110129	8.29459	3.05217	A-III
-	-	89.3597	12.0098	81.0121	82.8036	0.906584	-0.141487	6.89464	2.78548	A-III
Haus6	HAUS augmin-like complex, subunit 6	16.0766	7.53541	17.898	16.0709	1.1133	0.15484	2.13271	1.09269	A-III
H2afz	H2A histone family, member Z	3151.38	977.936	2724.29	2831.73	0.864475	-0.210104	2.89561	1.53387	A-III
Pla2g1b	phospholipase A2, group IB, pancreas		7.06883		25.5505			3.61453	1.85381	A-III
Tinf2	Terf1 (TRF1)-interacting nuclear factor 2	104.866	20.1757	82.1678	57.1048	0.783554	-0.351896	2.83038	1.501	A-III
Tmem97	transmembrane protein 97	289.3	62.154	290.781	205.071	1.00512	0.00736508	3.29939	1.7222	A-III
Nup43	nucleoporin 43	126.263	30.9537	123.074	87.4655	0.974745	-0.0369026	2.82569	1.4986	A-III
Actl7a	actin-like 7a	33.6443	12.5675	28.5245	31.4238	0.847825	-0.238162	2.5004	1.32216	A-III
Smc2	structural maintenance of chromosomes 2	134.549	16.2496	124.179	83.4677	0.922932	-0.115704	5.13661	2.36082	A-III
Ngef	neuronal guanine nucleotide exchange factor	8.24463	6.46363	10.0126	23.0464	1.21444	0.280286	3.56555	1.83412	A-III
Rcc1	regulator of chromosome condensation 1	84.1766	25.5092	80.3006	56.9547	0.953953	-0.0680092	2.23272	1.1588	A-III
C1qtnf1	C1q and tumor necrosis factor related protein 1	29.65	49.9878	24.8911	116.196	0.839497	-0.252402	2.32448	1.21691	A-III
Chtf18	CTF18, chromosome transmission fidelity factor 18	105.741	9.9586	108.983	59.678	1.03066	0.0435722	5.99261	2.58318	A-III
Prr11	proline rich 11	19.6211	3.32011	19.1203	12.8215	0.974476	-0.0373015	3.86178	1.94927	A-III
Nucks1	nuclear casein kinase and cyclin-dependent kinase substrate 1	190.964	68.7509	186.369	170.883	0.97594	-0.0351364	2.48554	1.31356	A-III
Gm5342	predicted gene 5342	1280.56	549.402	1067.95	1117.74	0.83397	-0.261933	2.03446	1.02465	A-III
Galnt1	UDP-N-acetyl-alpha-D-galactosamine:polypeptide N-acetylgalactosaminyltransferase 1	301.392	231.315	294.834	505.74	0.978242	-0.0317366	2.18637	1.12854	A-III
Bub1b	BUB1B, mitotic checkpoint serine/threonine kinase	142.545	19.4908	143.886	89.7203	1.00941	0.0135118	4.60322	2.20264	A-III
Gpr149	G protein-coupled receptor 149	3.9983	1.98174	2.87278	4.03419	0.718501	-0.476939	2.03568	1.02551	A-III
Taf2	TATA-box binding protein associated factor 2	66.4975	46.9127	55.1609	107.42	0.829519	-0.269653	2.28978	1.19521	A-III
Syne3	spectrin repeat containing, nuclear envelope family member 3	18.0807	7.01183	25.5126	20.5186	1.41104	0.496762	2.92629	1.54907	A-III
Shmt1	serine hydroxymethyltransferase 1 (soluble)	25.3801	15.1771	29.6154	45.3333	1.16688	0.222652	2.98695	1.57867	A-III
-	-	99.7775	25.1163	84.191	82.2765	0.843787	-0.245049	3.27583	1.71186	A-III
Hist1h2af	histone cluster 1, H2af	3531.79	868.094	4030.42	2967.24	1.14118	0.190532	3.41811	1.7732	A-III
Calml3	calmodulin-like 3	5.16489	3.30997	5.28437	6.72994	1.02313	0.0329942	2.03323	1.02378	A-III
Exosc6	exosome component 6	294.617	88.991	317.958	192.753	1.07922	0.109995	2.16599	1.11502	A-III
-	-		3.21495		7.74784			2.40994	1.269	A-III
Calr3	calreticulin 3	8.34096	7.98361	13.6303	20.5683	1.63414	0.708533	2.57631	1.36531	A-III
Fam162a	family with sequence similarity 162, member A	728.509	399.873	581.574	843.914	0.798307	-0.324984	2.11045	1.07755	A-III
Ccdc85b	coiled-coil domain containing 85B	26.9602	5.46486	44.7568	21.3714	1.66011	0.731275	3.91069	1.96742	A-III
Mastl	microtubule associated serine/threonine kinase-like	34.9461	3.519	30.9007	21.3536	0.884237	-0.177495	6.06808	2.60124	A-III
Mfge8	milk fat globule-EGF factor 8 protein	208.334	450.659	221.909	984.602	1.06516	0.0910745	2.18481	1.1275	A-III
Itih2	inter-alpha trypsin inhibitor, heavy chain 2		2.95385	2.20722	27.9198			9.45199	3.24062	A-III
Syce2	synaptonemal complex central element protein 2	178.916	43.691	149.746	109.933	0.836962	-0.256767	2.51616	1.33122	A-III
Gstcd	glutathione S-transferase, C-terminal domain containing	20.1163	5.76881	22.1437	13.6687	1.10078	0.138528	2.36942	1.24453	A-III
Ndrg2	N-myc downstream regulated gene 2	2.03739	4.39479	3.91628	28.2664	1.9222	0.94276	6.43179	2.68522	A-III
Casc5	cancer susceptibility candidate 5	45.4322	12.3765	45.9432	37.0628	1.01125	0.0161352	2.9946	1.58236	A-III
Cacna1h	calcium channel, voltage-dependent, T type, alpha 1H subunit		3.06367	3.21805	15.1753			4.9533	2.30839	A-III
Mrto4	mRNA turnover 4, ribosome maturation factor	299.539	131.488	307.444	263.987	1.02639	0.0375814	2.00768	1.00553	A-III
Usp1	ubiquitin specific peptidase 1	201.274	51.5335	196.804	150.22	0.977791	-0.0324016	2.91499	1.54349	A-III
Bcl6	B cell leukemia/lymphoma 6	9.36227	2.45825	6.99787	7.84011	0.747454	-0.419943	3.1893	1.67324	A-III
Fam83d	family with sequence similarity 83, member D	39.0733	11.8033	47.0282	50.5616	1.20359	0.267342	4.28369	2.09886	A-III
Col18a1	collagen, type XVIII, alpha 1	1.54984	1.80704	1.93717	3.7743	1.24992	0.321832	2.08867	1.06258	A-III
Slmo2	slowmo homolog 2 (Drosophila)	227.059	92.3449	213.778	188.823	0.941506	-0.0869582	2.04476	1.03193	A-III
Exosc2	exosome component 2	179.795	64.4544	183.633	149.363	1.02134	0.0304687	2.31734	1.21247	A-III
Rps24	ribosomal protein S24	190.861	49.0119	198.922	110.318	1.04223	0.0596774	2.25083	1.17046	A-III
Larp4	La ribonucleoprotein domain family, member 4	10.6653	3.26471	7.61882	7.45426	0.714359	-0.485278	2.28328	1.19111	A-III
Casp7	caspase 7	110.343	77.1067	118.221	166.071	1.0714	0.099491	2.15378	1.10687	A-III
Nkap	NFKB activating protein	8.85401	2.56839	7.1661	5.32791	0.809362	-0.305143	2.07441	1.0527	A-III
Polh	polymerase (DNA directed), eta (RAD 30 related)	20.9176	5.62778	16.6022	13.1337	0.793697	-0.333339	2.33373	1.22264	A-III
Umps	uridine monophosphate synthetase	200.493	63.279	212.455	156.132	1.05966	0.0836018	2.46736	1.30297	A-III
Tdp1	tyrosyl-DNA phosphodiesterase 1	39.9528	9.38342	30.7882	24.9224	0.770616	-0.375916	2.656	1.40926	A-III
Eme1	essential meiotic structure-specific endonuclease 1	38.0744	2.78359	36.8922	23.2009	0.968949	-0.0455072	8.33488	3.05916	A-III
Orai2	ORAI calcium release-activated calcium modulator 2	11.6716	3.92316	10.1996	9.19947	0.873886	-0.194483	2.34491	1.22953	A-III
Dctd	dCMP deaminase	57.4395	15.6731	73.4946	70.1397	1.27951	0.355596	4.47515	2.16194	A-III
Dis3	DIS3 homolog, exosome endoribonuclease and 3'-5' exoribonuclease	144.251	46.7787	155.43	103.342	1.07749	0.107679	2.20918	1.14351	A-III
Tsen2	tRNA splicing endonuclease subunit 2	27.1974	9.6471	26.9632	23.6972	0.99139	-0.0124752	2.4564	1.29655	A-III
Gas6	growth arrest specific 6		61.828	27.8112	339.76			5.49524	2.45818	A-III
Dync1i1	dynein cytoplasmic 1 intermediate chain 1	102.588	125.29	109.315	289.122	1.06557	0.0916264	2.30762	1.20641	A-III
Fam185a	family with sequence similarity 185, member A	11.0848	1.93402	8.68569	9.33048	0.783569	-0.351868	4.8244	2.27035	A-III
Ddx20	DEAD (Asp-Glu-Ala-Asp) box polypeptide 20	27.0203	9.91779	21.3267	23.1014	0.789284	-0.341384	2.32928	1.21989	A-III
Tnpo1	transportin 1	56.4585	11.9959	45.6343	34.6359	0.80828	-0.307072	2.88731	1.52973	A-III
Gm11847	predicted gene 11847	1037.22	228.195	832.317	612.544	0.802452	-0.317513	2.68429	1.42454	A-III
Cdkn2d	cyclin-dependent kinase inhibitor 2D (p19, inhibits CDK4)	121.847	38.469	98.6108	89.7527	0.809302	-0.305249	2.33312	1.22226	A-III
Abce1	ATP-binding cassette, sub-family E (OABP), member 1	174.708	52.6702	145.014	121.882	0.830039	-0.26875	2.31406	1.21043	A-III
-	-	188.231	84.4835	156.697	183.411	0.83247	-0.264529	2.17096	1.11833	A-III
Phgdh	3-phosphoglycerate dehydrogenase	419.951	84.1039	345.632	326.297	0.82303	-0.280982	3.87969	1.95594	A-III
Nup85	nucleoporin 85	353.502	113.033	388.441	253.057	1.09884	0.135975	2.23879	1.16272	A-III
Ints8	integrator complex subunit 8	100.352	5.65175	102.863	58.2987	1.02502	0.0356515	10.3152	3.36669	A-III
Hmmr	hyaluronan mediated motility receptor (RHAMM)	657.306	52.8927	593.223	478.294	0.902507	-0.14799	9.04273	3.17676	A-III
Ccnb2	cyclin B2	339.86	37.0476	271.678	193.098	0.799382	-0.323042	5.21216	2.38188	A-III
Cenpe	centromere protein E	118.449	11.0478	106.441	80.1617	0.898618	-0.15422	7.25592	2.85916	A-III
Cdca8	cell division cycle associated 8	121.633	9.79135	105.537	80.245	0.867664	-0.204792	8.1955	3.03483	A-III
Hist1h2ag	histone cluster 1, H2ag	4280.21	950.012	4702.48	3677.65	1.09866	0.135741	3.87116	1.95277	A-III
P2ry2	purinergic receptor P2Y, G-protein coupled 2	15.4054	9.20646	26.9945	38.355	1.75227	0.809228	4.16609	2.0587	A-III
Cks1b	CDC28 protein kinase 1b	1399.25	162.078	1342.67	692.074	0.959566	-0.0595462	4.27	2.09423	A-III
Acsbg1	acyl-CoA synthetase bubblegum family member 1	18.4197	8.24385	23.4285	30.2457	1.27193	0.347015	3.66888	1.87534	A-III
Nrm	nurim (nuclear envelope membrane protein)	74.7904	10.894	68.2349	45.171	0.912349	-0.132343	4.1464	2.05186	A-III
Dusp6	dual specificity phosphatase 6	386.186	89.2372	376.297	549.433	0.974392	-0.0374258	6.15699	2.62223	A-III
Eaf1	ELL associated factor 1	11.9096	3.255	9.04556	8.19926	0.759516	-0.396848	2.51897	1.33284	A-III
Dtwd1	DTW domain containing 1	64.7054	17.1019	50.9231	37.1642	0.786999	-0.345567	2.1731	1.11976	A-III
Fam198b	family with sequence similarity 198, member B	93.6841	14.2554	82.5733	68.6635	0.881401	-0.182129	4.81666	2.26803	A-III
Utp6	UTP6 small subunit processome component	165.659	34.2066	136.69	80.882	0.825134	-0.2773	2.36452	1.24155	A-III
Mef2c	myocyte enhancer factor 2C	6.15211	4.943	4.91644	16.6243	0.799148	-0.323466	3.36321	1.74984	A-III
2810417H13Rik	RIKEN cDNA 2810417H13 gene	106.745	11.8186	90.6146	54.6269	0.848893	-0.236346	4.62211	2.20855	A-III
Sptssb	serine palmitoyltransferase, small subunit B	5.07021	2.06985	3.432	5.23904	0.676895	-0.562996	2.53112	1.33978	A-III
Col5a1	collagen, type V, alpha 1	65.1964	14.8663	75.3526	49.3804	1.15578	0.208866	3.32164	1.7319	A-III
Nf2	neurofibromatosis 2	12.4539	3.02576	10.5324	6.76649	0.845712	-0.241762	2.23629	1.16111	A-III
Rpa3	replication protein A3	257.908	88.8815	243.978	178.561	0.945987	-0.0801072	2.00898	1.00646	A-III
Plxnd1	plexin D1	9.27691	17.5565	10.8897	39.7352	1.17385	0.231253	2.26328	1.17841	A-III
Prtg	protogenin	2.26242	1.63935	2.02862	3.60652	0.896663	-0.157363	2.19997	1.13748	A-III
Ccna2	cyclin A2	616.314	34.5246	552.911	281.354	0.897124	-0.15662	8.14937	3.02669	A-III
Lin54	lin-54 homolog (C. elegans)	27.819	7.60223	28.5373	18.3091	1.02582	0.0367767	2.40838	1.26806	A-III
Espl1	extra spindle pole bodies 1, separase	88.1119	18.0219	85.5265	55.244	0.970658	-0.0429657	3.06539	1.61607	A-III
Hdc	histidine decarboxylase	2.47475	6.23084	1.65655	24.988	0.669379	-0.579105	4.01037	2.00373	A-III
Ankrd26	ankyrin repeat domain 26	36.595	10.4971	33.309	25.1142	0.910207	-0.135734	2.39249	1.25851	A-III
1700049L16Rik	hematological and neurological expressed 1-like pseudogene	16.8986	5.04558	14.1685	11.0661	0.838441	-0.254218	2.19323	1.13306	A-III
Arhgef39	Rho guanine nucleotide exchange factor (GEF) 39	31.6288	5.4816	28.8732	24.2274	0.912878	-0.131505	4.41977	2.14397	A-III
2700094K13Rik	RIKEN cDNA 2700094K13 gene	719.806	130.314	765.757	517.692	1.06384	0.0892786	3.97265	1.9901	A-III
Timm8a2	translocase of inner mitochondrial membrane 8A2	25.6937	6.40544	24.4182	18.7136	0.950359	-0.0734562	2.92151	1.54672	A-III
Sapcd2	suppressor APC domain containing 2	52.4208	3.12121	56.6445	36.3714	1.08057	0.111796	11.653	3.54263	A-III
Pgk1	phosphoglycerate kinase 1	4137.57	1193.89	3466.41	2708.09	0.837787	-0.255344	2.26828	1.1816	A-III
Ldlr	low density lipoprotein receptor	307.843	69.9999	289.875	154.969	0.94163	-0.0867676	2.21384	1.14655	A-III
Skp2	S-phase kinase-associated protein 2 (p45)	249.641	34.9505	219.711	91.09	0.880108	-0.184248	2.60626	1.38198	A-III
Mrpl18	mitochondrial ribosomal protein L18	514.017	180.595	418.298	393.573	0.813782	-0.297285	2.17931	1.12387	A-III
Cenpq	centromere protein Q	122.338	20.5015	116.18	88.1298	0.949668	-0.0745042	4.29869	2.1039	A-III
Ptrf	polymerase I and transcript release factor	9.09511	2.35535	6.31375	5.02891	0.694192	-0.526593	2.1351	1.09431	A-III
Mthfd2	methylenetetrahydrofolate dehydrogenase (NAD+ dependent), methenyltetrahydrofolate cyclohydrolase	379.057	28.2005	366.935	147.599	0.968021	-0.0468903	5.2339	2.38789	A-III
Tyms	thymidylate synthase	327.813	48.1031	343.655	227.255	1.04833	0.0680883	4.72433	2.24011	A-III
Lsm8	LSM8 homolog, U6 small nuclear RNA associated	581.977	207.028	527.358	437.519	0.906148	-0.142182	2.11333	1.07952	A-III
Hopx	HOP homeobox	8.80474	15.3397	15.3082	43.0285	1.73863	0.79795	2.80504	1.48802	A-III
Iqcd	IQ motif containing D	1.79024	5.42674	2.23665	11.879	1.24936	0.321185	2.18898	1.13026	A-III
Plk1	polo-like kinase 1	113.449	7.59328	103.095	78.9997	0.90873	-0.138076	10.4039	3.37905	A-III
Donson	downstream neighbor of SON	29.4802	7.55928	24.1329	17.0684	0.818613	-0.288747	2.25794	1.17501	A-III
Anp32e	acidic (leucine-rich) nuclear phosphoprotein 32 family, member E	290.389	73.1087	268.248	200.33	0.923751	-0.114424	2.74016	1.45426	A-III
Ncl	nucleolin	1759.49	510.385	1948.14	1416.05	1.10722	0.146937	2.77448	1.47222	A-III
Cenpp	centromere protein P	31.7932	4.99828	27.3555	30.6183	0.860419	-0.216889	6.12577	2.61489	A-III
Nudt5	nudix (nucleoside diphosphate linked moiety X)-type motif 5	224.648	69.0426	159.369	146.687	0.709417	-0.495294	2.12458	1.08718	A-III
Dusp4	dual specificity phosphatase 4	38.0944	32.3611	63.9619	107.128	1.67904	0.747635	3.31038	1.72699	A-III
Rasa3	RAS p21 protein activator 3	30.8527	31.5282	39.4373	79.6488	1.27824	0.354162	2.52627	1.33701	A-III
Fen1	flap structure specific endonuclease 1	322.636	62.9712	288.355	202.919	0.893747	-0.162062	3.22241	1.68814	A-III
Dubr	Dppa2 upstream binding RNA	12.7839	1.55816	8.98925	4.65377	0.70317	-0.508055	2.9867	1.57855	A-III
Lmnb1	lamin B1	70.0777	6.53231	62.4025	23.3554	0.890475	-0.167352	3.57537	1.83809	A-III
Mettl1	methyltransferase like 1	125.691	38.6692	137.357	85.6602	1.09281	0.128049	2.2152	1.14744	A-III
Lgi3	leucine-rich repeat LGI family, member 3	1.60026	3.3104		7.47745			2.25878	1.17554	A-III
Tmem194	transmembrane protein 194	5.65781	1.51291	5.90596	6.02128	1.04386	0.0619296	3.97994	1.99275	A-III
Haus1	HAUS augmin-like complex, subunit 1	144.335	44.4714	132.24	116.135	0.916201	-0.126263	2.61145	1.38485	A-III
2610524H06Rik	RIKEN cDNA 2610524H06 gene	264.203	107.257	265.211	221.413	1.00381	0.00549048	2.06432	1.04566	A-III
BC055324	cDNA sequence BC055324	31.3382	6.3102	31.7898	30.2455	1.01441	0.0206446	4.7931	2.26096	A-III
-	-	273.528	96.6503	219.896	198.417	0.803924	-0.314869	2.05294	1.03769	A-III
Hmgcs1	3-hydroxy-3-methylglutaryl-Coenzyme A synthase 1	117.124	35.3633	80.068	97.2674	0.683618	-0.548738	2.75052	1.4597	A-III
Krt33b	keratin 33B	2.37876	16.4342	3.61687	37.8541	1.52048	0.604529	2.30338	1.20375	A-III
Ska3	spindle and kinetochore associated complex subunit 3	37.4759	4.05717	33.4333	29.3393	0.89213	-0.164675	7.23147	2.85429	A-III
Ube2c	ubiquitin-conjugating enzyme E2C	469.976	133.803	479.675	415.062	1.02064	0.0294699	3.10203	1.63321	A-III
Shcbp1	Shc SH2-domain binding protein 1	105.223	7.08331	96.2233	79.9213	0.914469	-0.128995	11.283	3.49608	A-III
Neil3	nei like 3 (E. coli)	36.7691	5.38127	39.2356	39.9924	1.06708	0.0936677	7.43179	2.89371	A-III
Melk	maternal embryonic leucine zipper kinase	163.269	16.3477	156.088	98.0663	0.956012	-0.0648988	5.99879	2.58467	A-III
Hist1h2ae	histone cluster 1, H2ae	113.737	23.7395	121.087	69.7682	1.06462	0.0903449	2.9389	1.55528	A-III
Odc1	ornithine decarboxylase, structural 1	326.84	132.084	275.226	291.982	0.842081	-0.247969	2.21057	1.14442	A-III
Il1rn	interleukin 1 receptor antagonist	286.345	92.3194	177.497	277.541	0.61987	-0.689963	3.00632	1.588	A-III
Adgre5	adhesion G protein-coupled receptor E5	97.7147	46.8156	86.3452	117.415	0.883646	-0.17846	2.50804	1.32656	A-III
Cmc2	COX assembly mitochondrial protein 2	238.03	75.2943	264.041	200.958	1.10928	0.149619	2.66897	1.41628	A-III
Eif4a2	eukaryotic translation initiation factor 4A2	211.617	45.4539	255.642	136.09	1.20804	0.272667	2.99403	1.58209	A-III
Tk1	thymidine kinase 1	500.962	28.2958	502.884	227.377	1.00384	0.00552485	8.03571	3.00642	A-III
Cenpu	centromere protein U	35.3898	5.29986	37.1566	36.565	1.04993	0.0702879	6.89923	2.78643	A-III
Vrk1	vaccinia related kinase 1	127.708	40.3915	134.415	104.895	1.05252	0.0738526	2.59697	1.37683	A-III
Cyb5r3	cytochrome b5 reductase 3	276.874	444.67	357.594	989.21	1.29154	0.369093	2.22459	1.15354	A-III
Psmc3ip	proteasome (prosome, macropain) 26S subunit, ATPase 3, interacting protein	171.173	28.3989	182.869	115.889	1.06833	0.0953602	4.08076	2.02884	A-III
Mfsd7c	major facilitator superfamily domain containing 7C		1.63233		8.93936			5.47645	2.45324	A-III
Aqp11	aquaporin 11		2.24976	2.09093	6.04957			2.68899	1.42707	A-III
Shmt2	serine hydroxymethyltransferase 2 (mitochondrial)	411.152	96.2256	462.678	217.295	1.12532	0.170338	2.25818	1.17516	A-III
Tomm40	translocase of outer mitochondrial membrane 40 homolog (yeast)	171.888	83.645	169.929	176.965	0.9886	-0.0165406	2.11567	1.08112	A-III
Slc20a2	solute carrier family 20, member 2	27.5288	24.8083	30.0823	51.0601	1.09275	0.12797	2.05819	1.04137	A-III
Pycr1	pyrroline-5-carboxylate reductase 1	28.2219	2.94425	20.6615	7.84741	0.73211	-0.449868	2.66534	1.41432	A-III
Hmgn5	high-mobility group nucleosome binding domain 5	99.9215	25.4443	74.9347	65.8128	0.749935	-0.415162	2.58655	1.37103	A-III
Ccdc77	coiled-coil domain containing 77	55.5792	15.6797	49.2735	36.3134	0.886545	-0.173734	2.31595	1.2116	A-III
Tmed11	transmembrane emp24 protein transport domain containing	3.44135	1.57489	2.92711	3.29164	0.850572	-0.233494	2.09007	1.06355	A-III
Cstf2	cleavage stimulation factor, 3' pre-RNA subunit 2	71.5675	21.9741	68.8928	54.2166	0.962627	-0.0549509	2.46729	1.30293	A-III
Rpl14	ribosomal protein L14	144.209	64.4517	165.841	136.315	1.15	0.201636	2.11499	1.08065	A-III
Cdk1	cyclin-dependent kinase 1	932.126	94.0698	903.1	641.062	0.968861	-0.0456384	6.81475	2.76866	A-III
Nasp	nuclear autoantigenic sperm protein (histone-binding)	533.97	100.751	517.12	350.385	0.968445	-0.0462579	3.47774	1.79815	A-III
Wdr37	WD repeat domain 37	6.90254	3.08796	4.25562	7.25207	0.61653	-0.697757	2.3485	1.23174	A-III
Frmd4a	FERM domain containing 4A	5.96402	4.09074	6.36131	10.9628	1.06661	0.0930393	2.6799	1.42218	A-III
Nup35	nucleoporin 35	186.836	49.647	181.583	106.697	0.971886	-0.0411409	2.14911	1.10374	A-III
Rpa2	replication protein A2	190.906	33.232	197.46	133.478	1.03433	0.048692	4.01655	2.00596	A-III
Pank3	pantothenate kinase 3	38.6298	3.90665	30.1606	25.0621	0.78076	-0.357048	6.41523	2.6815	A-III
Mlkl	mixed lineage kinase domain-like	131.819	44.8333	133.405	106.196	1.01203	0.0172552	2.36869	1.24409	A-III
Fancm	Fanconi anemia, complementation group M	7.66983	2.97771	8.79576	7.75071	1.1468	0.197614	2.60291	1.38012	A-III
Nop2	NOP2 nucleolar protein	104.213	48.0409	110.521	104.369	1.06053	0.0847793	2.1725	1.11936	A-III
Ssx2ip	synovial sarcoma, X breakpoint 2 interacting protein	18.5076	8.18953	18.5405	17.3246	1.00177	0.00255757	2.11546	1.08097	A-III
Alg8	asparagine-linked glycosylation 8 (alpha-1,3-glucosyltransferase)	69.2222	14.8346	65.3035	53.072	0.94339	-0.0840745	3.57758	1.83898	A-III
Dusp5	dual specificity phosphatase 5	80.8121	90.7616	79.8234	321.901	0.987766	-0.0177594	3.54666	1.82646	A-III
Plaur	plasminogen activator, urokinase receptor	75.5071	30.07	95.8195	74.1019	1.26901	0.343708	2.46432	1.30119	A-III
Olfr447	olfactory receptor 447	6.92421	14.9783	8.33237	32.075	1.20337	0.267078	2.14143	1.09857	A-III
Selenbp2	selenium binding protein 2	2.85968	13.3956		40.3523			3.01236	1.59089	A-III
Pofut1	protein O-fucosyltransferase 1	13.9517	5.70671	13.5923	13.6166	0.97424	-0.0376513	2.38607	1.25463	A-III
Fancf	Fanconi anemia, complementation group F	19.1337	7.52861	20.0606	18.4509	1.04844	0.0682485	2.45077	1.29324	A-III
-	-	174.501	346.551	277.781	786.411	1.59186	0.670716	2.26925	1.18222	A-III
-	-	1563.35	542.092	1537.32	1549.84	0.98335	-0.024223	2.859	1.51551	A-III
Hmgb2	high mobility group box 2	2203.03	538.813	2294.27	1849.61	1.04142	0.0585473	3.43274	1.77936	A-III
Sh3bgrl2	SH3 domain binding glutamic acid-rich protein like 2		1.54379		5.20259			3.37	1.75275	A-III
Il1rap	interleukin 1 receptor accessory protein	4.06434	1.86913	3.07861	3.7743	0.757469	-0.400741	2.01928	1.01384	A-III
Trip13	thyroid hormone receptor interactor 13	131.271	13.2142	144.327	71.1107	1.09945	0.136786	5.38139	2.42798	A-III
Fam111a	family with sequence similarity 111, member A	344.062	33.515	387.735	135.458	1.12693	0.172402	4.04173	2.01497	A-III
Cenpk	centromere protein K	136.422	20.0391	161.862	82.418	1.18648	0.246682	4.11286	2.04014	A-III
Fbln5	fibulin 5	2.61265	3.40392	2.77724	11.8735	1.063	0.0881406	3.4882	1.80248	A-III
Blm	Bloom syndrome, RecQ helicase-like	31.8469	6.5254	35.7182	21.4871	1.12156	0.165505	3.29283	1.71933	A-III
Angptl2	angiopoietin-like 2	14.6158	8.46248	26.4875	37.4029	1.81226	0.857787	4.41985	2.144	A-III
Rad51ap1	RAD51 associated protein 1	82.4656	7.87813	96.7815	61.7507	1.1736	0.23094	7.83824	2.97053	A-III
Sgsh	N-sulfoglucosamine sulfohydrolase (sulfamidase)		1.61549		3.3178			2.05375	1.03826	A-III
Rrp1b	ribosomal RNA processing 1 homolog B (S. cerevisiae)	21.6782	8.12486	27.1858	16.3458	1.25406	0.326608	2.01183	1.00851	A-III
Plekha8	pleckstrin homology domain containing, family A (phosphoinositide binding specific) member 8	16.0917	6.38201	15.8255	13.396	0.983459	-0.0240636	2.09902	1.06972	A-III
Arhgap6	Rho GTPase activating protein 6	25.7351	17.1287	25.0935	42.9157	0.975069	-0.0364232	2.50549	1.32509	A-III
Cenpi	centromere protein I	65.6786	5.64247	67.4859	38.7792	1.02752	0.0391648	6.87274	2.78089	A-III
Cmbl	carboxymethylenebutenolidase-like (Pseudomonas)	13.8421	26.9747	24.2705	85.2264	1.75338	0.810135	3.15949	1.65969	A-III
Kifc5b	kinesin family member C5B	39.284	9.08908	34.5165	30.9874	0.878641	-0.186655	3.4093	1.76947	A-III
Cdc20	cell division cycle 20	505.462	73.6825	559.095	395.131	1.10611	0.145489	5.36262	2.42294	A-III
Zdhhc2	zinc finger, DHHC domain containing 2	34.5268	11.0288	24.0727	23.2895	0.697217	-0.52032	2.11171	1.07841	A-III
Mtrr	5-methyltetrahydrofolate-homocysteine methyltransferase reductase	23.0478	7.97369	21.208	17.5191	0.920173	-0.120023	2.19712	1.13561	A-III
Ino80c	INO80 complex subunit C	62.661	44.6629	69.5224	96.5477	1.1095	0.149909	2.1617	1.11216	A-III
Ybx1	Y box protein 1	2483.64	1044.86	2276.07	2166.06	0.916424	-0.125912	2.07305	1.05175	A-III
Fancb	Fanconi anemia, complementation group B	51.4816	2.77667	55.6995	20.7157	1.08193	0.113608	7.46061	2.89929	A-III
Slc35f2	solute carrier family 35, member F2	24.223	9.06543	23.5974	22.8709	0.974171	-0.0377529	2.52287	1.33506	A-III
Ung	uracil DNA glycosylase	115.44	35.6268	126.427	75.5038	1.09517	0.131155	2.1193	1.08359	A-III
H2afx	H2A histone family, member X	97.7738	33.8915	121.156	82.067	1.23915	0.309347	2.42147	1.27588	A-III
Cct6a	chaperonin containing Tcp1, subunit 6a (zeta)	944.08	411.588	851.562	854.407	0.902002	-0.148798	2.07588	1.05372	A-III
Lmx1b	LIM homeobox transcription factor 1 beta	3.93307	2.45123	3.86025	5.49883	0.981484	-0.0269627	2.2433	1.16562	A-III
Wap	whey acidic protein	4.81419	1.69464	4.30325	3.49415	0.893868	-0.161867	2.06188	1.04396	A-III
Gm16494	predicted gene 16494	775.099	333.043	702.555	735.676	0.906407	-0.14177	2.20895	1.14336	A-III
Hist1h3a	histone cluster 1, H3a	121.019	29.9521	120.56	65.3206	0.996205	-0.00548472	2.18084	1.12488	A-III
Spag5	sperm associated antigen 5	154.576	18.0138	147.089	106.329	0.95156	-0.0716328	5.90264	2.56136	A-III
Ran	RAN, member RAS oncogene family	50.056	15.8476	29.4618	33.7088	0.588577	-0.764697	2.12705	1.08886	A-III
-	-	86.7799	11.9621	72.7994	35.8247	0.838897	-0.253434	2.99484	1.58248	A-III
Rasl2-9	RAS-like, family 2, locus 9	3744.38	927.308	3805.88	2639.2	1.01643	0.0235049	2.84608	1.50898	A-III
Cep55	centrosomal protein 55	120.763	11.0891	94.9691	43.1744	0.786406	-0.346654	3.8934	1.96103	A-III
Kntc1	kinetochore associated 1	84.4919	9.51331	103.297	58.4383	1.22257	0.289915	6.1428	2.6189	A-III
-	-	2.96031	6.23116	2.90594	21.3905	0.981635	-0.0267409	3.43282	1.77939	A-III
Itpka	inositol 1,4,5-trisphosphate 3-kinase A	5.42473	4.92648	4.16162	10.299	0.767157	-0.382407	2.09055	1.06388	A-III
Hmox1	heme oxygenase 1	159.402	54.6651	113.11	206.351	0.709589	-0.494945	3.77483	1.91641	A-III
Pkp1	plakophilin 1	6.49988	2.35502	8.63799	11.0235	1.32895	0.410282	4.68083	2.22676	A-III
Mki67	antigen identified by monoclonal antibody Ki 67	220.066	29.3057	257.94	190.052	1.1721	0.229096	6.48516	2.69714	A-III
Nupl1	nucleoporin like 1	14.8964	4.26577	15.4572	11.8428	1.03764	0.0533112	2.77623	1.47313	A-III
Slc19a1	solute carrier family 19 (folate transporter), member 1	32.0138	11.3567	39.1798	23.3798	1.22384	0.291414	2.05868	1.04172	A-III
Cenpn	centromere protein N	89.6352	5.7687	101.858	58.3504	1.13636	0.184422	10.115	3.33842	A-III
Top2a	topoisomerase (DNA) II alpha	436.072	78.2459	629.26	290.79	1.44302	0.529091	3.71636	1.89389	A-III
Cse1l	chromosome segregation 1-like (S. cerevisiae)	556.848	114.385	818.216	349.493	1.46937	0.555197	3.0554	1.61136	A-III
Brca1	breast cancer 1, early onset	24.7113	7.37042	25.5341	16.1569	1.0333	0.0472527	2.19213	1.13233	A-III
Mtfr2	mitochondrial fission regulator 2	64.2065	8.2609	49.6188	28.0905	0.772801	-0.371832	3.40041	1.76571	A-III
Impa2	inositol (myo)-1(or 4)-monophosphatase 2	49.3823	24.6433	49.9521	67.4556	1.01154	0.0165511	2.73728	1.45274	A-III
Gdf15	growth differentiation factor 15	11.8783	7.72675	9.59638	17.9395	0.807891	-0.307768	2.32174	1.21521	A-III
Plpp3	phospholipid phosphatase 3		4.70662	15.7215	93.1834			19.7983	4.30731	A-III
-	-	39.0605	3.36515	43.0076	26.7916	1.10105	0.138881	7.9615	2.99304	A-III
Tcf23	transcription factor 23	22.5751	15.0775	29.8775	44.8391	1.32347	0.404327	2.9739	1.57236	A-III
Mcm7	minichromosome maintenance complex component 7	881.151	239.256	878.989	689.302	0.997546	-0.00354424	2.88102	1.52658	A-III
4930503L19Rik	RIKEN cDNA 4930503L19 gene	17.5799	4.21751	14.8086	9.24427	0.842364	-0.247484	2.19188	1.13217	A-III
Pdss1	prenyl (solanesyl) diphosphate synthase, subunit 1	5.73711	1.48148	6.03086	3.97169	1.0512	0.0720408	2.68089	1.42271	A-III
Gm6985	predicted pseudogene 6985	132.53	76.3068	131.629	155.653	0.993199	-0.00984589	2.03984	1.02845	A-III
A430089I19Rik	RIKEN cDNA A430089I19 gene	1.40588	2.2452	1.46086	5.08948	1.03911	0.0553453	2.26683	1.18067	A-III
Spdl1	spindle apparatus coiled-coil protein 1	41.1259	4.08136	33.6961	18.1	0.819341	-0.287464	4.4348	2.14887	A-III
Kcnn4	potassium intermediate/small conductance calcium-activated channel, subfamily N, member 4	105.634	37.6251	172.952	170.938	1.63728	0.711304	4.5432	2.18371	A-III
Sri	sorcin	367.528	250.761	502.44	613.901	1.36708	0.451098	2.44815	1.29169	A-III
Fanca	Fanconi anemia, complementation group A	28.9348	1.82864	41.2862	15.6396	1.42687	0.512854	8.55257	3.09636	A-III
Pabpc4	poly(A) binding protein, cytoplasmic 4	313.798	136.639	462.947	307.064	1.4753	0.561009	2.24726	1.16817	A-III
Ska2	spindle and kinetochore associated complex subunit 2	176.935	26.2106	163.985	89.4229	0.926812	-0.109651	3.41171	1.7705	A-III
Exo1	exonuclease 1	44.3991	3.56415	43.6173	27.141	0.982391	-0.0256304	7.61501	2.92885	A-III
Ndc1	NDC1 transmembrane nucleoporin	165.944	22.034	144.939	96.9115	0.873422	-0.195249	4.39826	2.13693	A-III
Hat1	histone aminotransferase 1	602.323	168.477	472.006	429.744	0.783643	-0.351732	2.55075	1.35092	A-III
Diaph3	diaphanous related formin 3	62.3443	10.3227	76.3798	38.7958	1.22513	0.292933	3.75829	1.91008	A-III
Pradc1	protease-associated domain containing 1	76.0701	33.3506	94.6944	67.382	1.24483	0.31595	2.02041	1.01465	A-III
Enc1	ectodermal-neural cortex 1	8.92051	2.25968	10.2888	7.168	1.15339	0.20588	3.17213	1.66545	A-III
Chaf1a	chromatin assembly factor 1, subunit A (p150)	85.8059	9.0487	73.6288	43.0549	0.858086	-0.220805	4.75813	2.25039	A-III
Stard7	START domain containing 7	88.5035	49.6599	100.79	100.21	1.13882	0.187545	2.01792	1.01287	A-III
Chp2	calcineurin-like EF hand protein 2	3.80192	5.31627	3.23259	10.7191	0.850251	-0.234039	2.01628	1.01169	A-III
Pola1	polymerase (DNA directed), alpha 1	99.2143	23.9005	104.532	69.237	1.0536	0.0753217	2.89688	1.5345	A-III
Timm8a1	translocase of inner mitochondrial membrane 8A1	418.259	125.045	430.392	258.161	1.02901	0.041256	2.06455	1.04583	A-III
Mcm2	minichromosome maintenance complex component 2	150.228	36.5786	145.594	92.6477	0.969153	-0.0452043	2.53284	1.34076	A-III
Bmp1	bone morphogenetic protein 1	2.8359	3.37518	3.27188	7.61948	1.15374	0.206312	2.25751	1.17473	A-III
Ptgs2	prostaglandin-endoperoxide synthase 2	82.5018	33.0519	73.9604	132.017	0.896469	-0.157674	3.99424	1.99792	A-III
Gm33589	predicted gene, 33589	4.58054	1.86211	4.95786	4.82724	1.08238	0.114202	2.59235	1.37426	A-III
Rpl38	ribosomal protein L38	48.3336	11.2948	59.7812	29.1772	1.23685	0.306666	2.58323	1.36918	A-III
Pkm	pyruvate kinase, muscle	1094.92	383.268	1057.37	906.015	0.965704	-0.0503474	2.36392	1.24118	A-III
Gar1	GAR1 ribonucleoprotein	284.418	88.5945	314.99	248.358	1.10749	0.147291	2.80331	1.48713	A-III
Eno1	enolase 1, alpha non-neuron	2850.67	1242.19	3474.83	2853.45	1.21895	0.285641	2.29711	1.19982	A-III
Sgol1	shugoshin-like 1 (S. pombe)	125.147	9.5754	117.762	63.9755	0.940995	-0.0877407	6.68123	2.74011	A-III
1700007L15Rik	RIKEN cDNA 1700007L15 gene	11.2338	6.44378	11.499	13.5558	1.02361	0.0336664	2.10371	1.07293	A-III
Ckap2l	cytoskeleton associated protein 2-like	107.236	15.211	103.799	80.0318	0.967945	-0.0470034	5.26144	2.39546	A-III
Cyp51	cytochrome P450, family 51	347.982	48.4046	325.195	109.702	0.934516	-0.0977086	2.26636	1.18038	A-III
Kif18a	kinesin family member 18A	42.1846	3.19768	48.355	28.415	1.14627	0.196948	8.88615	3.15156	A-III
-	-	3.28178	3.80611	3.69641	8.95608	1.12634	0.171645	2.35308	1.23455	A-III
Mad2l1	MAD2 mitotic arrest deficient-like 1	523.38	63.6168	494.337	308.572	0.944507	-0.0823663	4.85048	2.27813	A-III
Nek2	NIMA (never in mitosis gene a)-related expressed kinase 2	104.364	14.3656	134.276	82.9847	1.28661	0.363571	5.77664	2.53023	A-III
Ect2	ect2 oncogene	173.286	11.1362	185.908	56.8276	1.07284	0.101432	5.10296	2.35133	A-III
-	-	7.1618	2.33116	6.96457	5.36243	0.97246	-0.0402896	2.30033	1.20184	A-III
Pspc1	paraspeckle protein 1	57.046	16.9467	68.5298	44.557	1.20131	0.264606	2.62924	1.39465	A-III
Recql4	RecQ protein-like 4	31.639	4.83071	36.2924	16.5004	1.14708	0.19796	3.41574	1.7722	A-III
Nr0b2	nuclear receptor subfamily 0, group B, member 2	157.861	146.854	132.683	319.152	0.840504	-0.250673	2.17326	1.11986	A-III
Orc6	origin recognition complex, subunit 6	820.547	245.189	914.892	520.392	1.11498	0.157015	2.12241	1.08571	A-III
Zbtb38	zinc finger and BTB domain containing 38	1.86256	2.41744	1.39856	5.35966	0.750877	-0.413352	2.21708	1.14866	A-III
Cxcl15	chemokine (C-X-C motif) ligand 15	1.48449	3.43706		9.48066			2.75837	1.46381	A-III
Lsm11	U7 snRNP-specific Sm-like protein LSM11	34.3454	7.02845	43.5391	15.8048	1.26769	0.342197	2.24869	1.16909	A-III
Rufy2	RUN and FYVE domain-containing 2	8.78484	5.83359	8.57575	13.1441	0.976199	-0.034753	2.25318	1.17196	A-III
Cks2	CDC28 protein kinase regulatory subunit 2	584.092	151.179	536.032	354.455	0.917718	-0.123877	2.34461	1.22935	A-III
Ybx3	Y box protein 3	250.542	81.2649	267.835	190.267	1.06902	0.0962921	2.34131	1.22732	A-III
Ncapg	non-SMC condensin I complex, subunit G	62.2	4.06699	60.8148	31.7814	0.977729	-0.0324937	7.81448	2.96615	A-III
Insig1	insulin induced gene 1	88.2635	8.26069	79.9322	47.6036	0.905609	-0.14304	5.76267	2.52674	A-III
Mthfd1l	methylenetetrahydrofolate dehydrogenase (NADP+ dependent) 1-like	26.9809	4.63192	25.0733	21.2082	0.929299	-0.105786	4.57871	2.19494	A-III
Gm6756	3-phosphoglycerate dehydrogenase pseudogene	620.704	170.125	701.755	449.265	1.13058	0.177061	2.64079	1.40097	A-III
Nap1l1	nucleosome assembly protein 1-like 1	175.222	61.2528	212.799	176.649	1.21446	0.280313	2.88393	1.52804	A-III
Tap2	transporter 2, ATP-binding cassette, sub-family B (MDR/TAP)	7.11647	18.1074	9.76504	39.9402	1.37217	0.456463	2.20574	1.14127	A-III
Snrpa1	small nuclear ribonucleoprotein polypeptide A'	389.359	106.268	276.464	218.371	0.710047	-0.494013	2.05491	1.03908	A-III
Pdia3	protein disulfide isomerase associated 3	1408.03	449.636	985.759	968.259	0.700099	-0.514368	2.15343	1.10664	A-III
Dok1	docking protein 1	59.3485	17.6304	46.7909	38.6141	0.78841	-0.342982	2.1902	1.13106	A-III
Slc25a13	solute carrier family 25 (mitochondrial carrier, adenine nucleotide translocator), member 13	260.064	85.8686	213.536	269.676	0.821091	-0.284386	3.14057	1.65102	A-III
Pitx2	paired-like homeodomain transcription factor 2	2.66273	3.07102	2.40691	10.3856	0.903925	-0.145725	3.3818	1.75779	A-III
Spred1	sprouty protein with EVH-1 domain 1, related sequence	21.7509	6.47333	18.2309	28.0223	0.838165	-0.254694	4.32888	2.11399	A-III
Tpcn1	two pore channel 1	5.64512	5.30667	8.23442	14.409	1.45868	0.544664	2.71526	1.44109	A-III
Rad51c	RAD51 paralog C	25.62	7.99755	18.5492	16.8688	0.724011	-0.465917	2.10924	1.07673	A-III
Acsl3	acyl-CoA synthetase long-chain family member 3	93.6567	39.8435	101.247	89.1184	1.08104	0.112425	2.23671	1.16138	A-III
St6galnac4	ST6 (alpha-N-acetyl-neuraminyl-2,3-beta-galactosyl-1,3)-N-acetylgalactosaminide alpha-2,6-sialyltransferase 4	5.1204	6.96801	7.03915	16.8442	1.37473	0.459143	2.41737	1.27344	A-III
Gins1	GINS complex subunit 1 (Psf1 homolog)	198.162	19.5536	176.669	125.189	0.891538	-0.165633	6.40232	2.67859	A-III
Tcf7	transcription factor 7, T cell specific		1.8524	2.48631	5.93464			3.20376	1.67977	A-III
Uhrf1	ubiquitin-like, containing PHD and RING finger domains, 1	344.858	30.477	455.241	207.368	1.32008	0.400629	6.80406	2.7664	A-III
Etnk2	ethanolamine kinase 2		8.32776		19.304			2.31803	1.2129	A-III
Disp2	dispatched homolog 2 (Drosophila)		2.12535	3.2155	6.87928			3.23677	1.69456	A-III
Gm10069	predicted gene 10069	183.702	67.5446	167.01	140.066	0.909132	-0.137439	2.07369	1.0522	A-III
Ogfod1	2-oxoglutarate and iron-dependent oxygenase domain containing 1	7.83838	1.81181	7.24125	4.41758	0.92382	-0.114316	2.43822	1.28583	A-III
Dtymk	deoxythymidylate kinase	348.419	149.019	367.992	299.114	1.05618	0.0788509	2.00722	1.0052	A-III
Megf9	multiple EGF-like-domains 9	1.70277	5.18994	1.42785	11.7583	0.838544	-0.254042	2.26559	1.17989	A-III
Prim2	DNA primase, p58 subunit	92.9663	16.0533	79.576	57.4325	0.855966	-0.224374	3.57761	1.83899	A-III
Rdx	radixin	122.903	138.922	168.474	368.864	1.37079	0.455003	2.65518	1.40881	A-III
Gins2	GINS complex subunit 2 (Psf2 homolog)	259.808	37.0507	233.351	165.907	0.898165	-0.154948	4.47785	2.16281	A-III
Hist1h2ak	histone cluster 1, H2ak	3553.34	975.775	4264.96	3090.91	1.20027	0.263356	3.16764	1.66341	A-III
-	-	220.866	51.3687	185.125	132.764	0.838178	-0.254671	2.58453	1.3699	A-III
Gm5899	predicted pseudogene 5899	495.655	183.858	444.612	448.919	0.89702	-0.156789	2.44167	1.28787	A-III
Kif11	kinesin family member 11	103.535	16.4438	101.98	79.2219	0.984981	-0.0218328	4.81774	2.26836	A-III
-	-	754.023	243.234	602.495	524.539	0.79904	-0.32366	2.15652	1.10871	A-III
Cenpf	centromere protein F	123.231	39.4863	143.853	98.5966	1.16734	0.223229	2.49698	1.32019	A-III
Casp3	caspase 3	245.843	197.156	424.599	470.29	1.72711	0.788363	2.38537	1.25421	A-III
Cenpa	centromere protein A	872.576	88.1311	874.748	489.337	1.00249	0.00358694	5.55237	2.4731	A-III
Pparg	peroxisome proliferator activated receptor gamma	6.60948	4.14571	7.02716	9.96604	1.06319	0.0884041	2.40394	1.2654	A-III
Plpp3	phospholipid phosphatase 3		2.45804	8.65062	54.1747			22.0398	4.46204	A-III
Tbxa2r	thromboxane A2 receptor	18.2087	14.6769	18.8402	34.5653	1.03468	0.0491846	2.35509	1.23578	A-III
Mcm6	minichromosome maintenance complex component 6	507.416	103.006	444.189	351.008	0.875394	-0.191995	3.40765	1.76878	A-III
Mybl2	myeloblastosis oncogene-like 2	42.1038	1.48636	43.752	18.7736	1.03915	0.0554009	12.6306	3.65885	A-III
Apitd1	apoptosis-inducing, TAF9-like domain 1	38.8885	11.9788	42.9079	32.5733	1.10336	0.141902	2.71923	1.4432	A-III
Dbf4	DBF4 zinc finger	168.272	19.0075	141.093	83.6032	0.838479	-0.254154	4.39844	2.13699	A-III
Crim1	cysteine rich transmembrane BMP regulator 1 (chordin like)	176.156	185.459	187.346	400.222	1.06352	0.0888487	2.158	1.1097	A-III
Ctgf	connective tissue growth factor	69.2828	22.0718	78.7761	53.309	1.13702	0.185261	2.41525	1.27217	A-III
Cav2	caveolin 2	232.267	81.3787	254.226	196.164	1.09455	0.130332	2.41051	1.26934	A-III
Gpsm2	G-protein signalling modulator 2 (AGS3-like, C. elegans)	28.3106	9.72635	25.4977	24.6445	0.90064	-0.150978	2.53378	1.34129	A-III
Dctpp1	dCTP pyrophosphatase 1	381.03	92.887	504.194	316.929	1.32324	0.404075	3.41199	1.77061	A-III
Dfna5	deafness, autosomal dominant 5 (human)	5.91463	3.92306	6.43188	10.4644	1.08745	0.120953	2.6674	1.41543	A-III
Suv39h2	suppressor of variegation 3-9 homolog 2 (Drosophila)	19.2583	1.606	20.6863	7.31447	1.07415	0.103193	4.55448	2.18728	A-III
4930523C07Rik	RIKEN cDNA 4930523C07 gene		2.49161		5.55167			2.22815	1.15585	A-III
Trib2	tribbles pseudokinase 2	107.789	38.5568	118.728	79.8267	1.10148	0.139449	2.07037	1.04989	A-III
Gemin6	gem (nuclear organelle) associated protein 6	131.378	23.4005	118.74	70.5476	0.903804	-0.145919	3.01479	1.59206	A-III
Kras	Kirsten rat sarcoma viral oncogene homolog	116.519	51.3859	127.661	182.846	1.09562	0.131753	3.55829	1.83118	A-III
Rasal1	RAS protein activator like 1 (GAP1 like)		13.5468	5.46544	40.8825			3.01788	1.59353	A-III
Galm	galactose mutarotase	1.49964	1.91707	1.93089	5.89282	1.28757	0.364647	3.07386	1.62005	A-III
5031414D18Rik	RIKEN cDNA 5031414D18 gene	20.2619	7.80643	23.4162	19.3142	1.15568	0.208737	2.47414	1.30693	A-III
Rgs3	regulator of G-protein signaling 3	6.11518	28.5142	11.1306	143.74	1.82016	0.864061	5.04101	2.33371	A-III
Trmt10a	tRNA methyltransferase 10A	43.0761	16.4767	47.6501	39.2155	1.10619	0.145593	2.38006	1.251	A-III
Apoc4	apolipoprotein C-IV		1.79009		12.4638			6.96265	2.79964	A-III
Cdt1	chromatin licensing and DNA replication factor 1	325.948	36.3544	303.7	155.527	0.931743	-0.101996	4.27807	2.09696	A-III
Ankrd26	ankyrin repeat domain 26	9.42938	3.01605	10.5948	6.23386	1.12359	0.168121	2.06689	1.04746	A-III
Kitl	kit ligand	27.3214	46.6787	40.0832	104.359	1.4671	0.552965	2.23568	1.16072	A-III
Hnrnpa1	heterogeneous nuclear ribonucleoprotein A1	1363.82	639.165	1501.75	1284.91	1.10114	0.138993	2.01029	1.0074	A-III
Hist1h2ap	histone cluster 1, H2ap	5035.31	807.792	5839.15	4421.21	1.15964	0.213679	5.4732	2.45238	A-III
D17H6S56E-5	DNA segment, Chr 17, human D6S56E 5	205.599	18.1147	333.385	116.279	1.62153	0.697354	6.41905	2.68236	A-III
-	-	18.1917	9.68533	31.3621	20.2197	1.72398	0.785746	2.08766	1.06189	A-III
Uck2	uridine-cytidine kinase 2	192.149	77.6586	290.928	173.44	1.51407	0.598434	2.23337	1.15922	A-III
Rrm1	ribonucleotide reductase M1	439.976	194.643	536.332	425.581	1.219	0.285702	2.18647	1.1286	A-III
Mns1	meiosis-specific nuclear structural protein 1	11.4257	4.80652	16.5453	14.0889	1.44808	0.534141	2.9312	1.55149	A-III
Brca2	breast cancer 2, early onset	11.778	5.17277	23.5057	16.0074	1.99572	0.996913	3.09455	1.62973	A-III
Cit	citron	20.7338	6.88216	35.0835	30.0465	1.69209	0.758809	4.36585	2.12626	A-III
Tcf19	transcription factor 19	62.5879	26.4748	108.126	132.934	1.72759	0.78876	5.02116	2.32802	A-III
Racgap1	Rac GTPase-activating protein 1	110.748	10.4154	106.058	93.6453	0.957654	-0.0624231	8.99107	3.16849	A-III
Cav1	caveolin 1, caveolae protein	403.396	103.445	354.57	245.657	0.878962	-0.186128	2.37476	1.24778	A-III
Gins4	GINS complex subunit 4 (Sld5 homolog)	161.583	81.9281	175.26	181.979	1.08464	0.117219	2.2212	1.15134	A-III
Tacc3	transforming, acidic coiled-coil containing protein 3	193.935	23.9798	213.682	147.177	1.10182	0.139888	6.13753	2.61766	A-III
Efcab11	EF-hand calcium binding domain 11	4.5037	1.55762	4.97262	3.64062	1.10412	0.142895	2.33729	1.22484	A-III
Tle6	transducin-like enhancer of split 6	13.8008	31.0873	21.9478	75.0871	1.59033	0.669323	2.41536	1.27224	A-III
Fus	fused in sarcoma	43.78	14.4686	38.0433	29.8518	0.868966	-0.202629	2.06321	1.04489	A-III
Actg2	actin, gamma 2, smooth muscle, enteric	56.1331	30.9362	54.245	68.1209	0.966363	-0.0493623	2.20198	1.1388	A-III
Epha2	Eph receptor A2	76.6587	26.0962	79.8255	57.441	1.04131	0.0584004	2.20112	1.13824	A-III
Kif4	kinesin family member 4	60.1467	12.1059	75.9321	43.5064	1.26245	0.336224	3.5938	1.84551	A-III
Chek1	checkpoint kinase 1	47.9835	11.9621	56.8772	31.3714	1.18535	0.245311	2.62256	1.39098	A-III
Wee1	WEE 1 homolog 1 (S. pombe)	18.1041	9.66114	22.927	20.6473	1.2664	0.340733	2.13715	1.09569	A-III
Lin9	lin-9 homolog (C. elegans)	21.7283	5.21101	19.967	21.1623	0.918939	-0.121958	4.06108	2.02186	A-III
Haus8	4HAUS augmin-like complex, subunit 8	60.215	13.9847	74.8272	52.0731	1.24267	0.31344	3.72357	1.89669	A-III
Hist1h3i	histone cluster 1, H3i	118.187	25.1747	130.375	62.1927	1.10312	0.141595	2.47045	1.30477	A-III
Fkbp5	FK506 binding protein 5	125.752	66.7398	93.4895	135.439	0.743441	-0.42771	2.02936	1.02102	A-III
Nuf2	NUF2, NDC80 kinetochore complex component	84.6148	8.85034	99.0365	77.8016	1.17044	0.22705	8.7908	3.13599	A-III
Rrm2	ribonucleotide reductase M2	285.505	14.3244	310.4	159.366	1.0872	0.120613	11.1255	3.4758	A-III
Cdkn3	cyclin-dependent kinase inhibitor 3	100.839	10.7603	97.6462	49.5325	0.968336	-0.0464201	4.60325	2.20265	A-III
Cenph	centromere protein H	145.348	15.5843	173.261	104.45	1.19205	0.25344	6.70225	2.74465	A-III
Anapc7	anaphase promoting complex subunit 7	82.5421	39.0681	93.4104	98.3453	1.13167	0.178453	2.51728	1.33186	A-III
Dbt	dihydrolipoamide branched chain transacylase E2	86.5154	34.9506	83.7129	91.9947	0.967607	-0.0475071	2.63213	1.39623	A-III
Capza2	capping protein (actin filament) muscle Z-line, alpha 2	386.812	165.779	369.904	428.972	0.956287	-0.0644841	2.58761	1.37162	A-III
Ripk1	receptor (TNFRSF)-interacting serine-threonine kinase 1	31.4212	14.933	33.2112	30.0377	1.05697	0.0799307	2.0115	1.00827	A-III
Ktn1	kinectin 1	95.8855	55.9318	115.211	117.34	1.20155	0.264895	2.09791	1.06896	A-III
Cdca5	cell division cycle associated 5	190.268	39.4973	194.757	145.323	1.0236	0.0336452	3.67933	1.87944	A-III
Rbl1	retinoblastoma-like 1 (p107)	28.0261	12.5414	42.2407	25.8229	1.50719	0.591865	2.05901	1.04195	A-III
Nop56	NOP56 ribonucleoprotein	963.626	284.72	1201.68	619.893	1.24704	0.318505	2.1772	1.12247	A-III
Nop16	NOP16 nucleolar protein	3.37554	1.78274	3.87493	3.73733	1.14794	0.199052	2.09639	1.06791	A-III
Car12	carbonic anyhydrase 12	17.8497	5.5075	20.5741	58.5083	1.15263	0.204926	10.6234	3.40917	A-III
Mtbp	Mdm2, transformed 3T3 cell double minute p53 binding protein	116.535	25.0956	151.854	61.9844	1.30308	0.381926	2.46993	1.30447	A-III
Reep4	receptor accessory protein 4	93.21	26.4655	112	56.6866	1.20159	0.264942	2.1419	1.09889	A-III
Casc5	cancer susceptibility candidate 5	46.5666	4.35854	43.3295	34.8541	0.930484	-0.103946	7.99674	2.99941	A-III
Dhfr	dihydrofolate reductase	90.1727	13.8145	94.7419	59.2934	1.05067	0.0713118	4.29213	2.10169	A-III
Mpzl1	myelin protein zero-like 1	29.0626	21.5515	37.9386	43.631	1.30541	0.384502	2.0245	1.01756	A-III
Slc35e1	solute carrier family 35, member E1	4.31372	2.57065	4.55897	5.15016	1.05685	0.079777	2.00345	1.00249	A-III
Rgs3	regulator of G-protein signaling 3	24.9496	39.1163	29.0507	112.35	1.16438	0.219557	2.8722	1.52215	A-III
Ncapd2	non-SMC condensin I complex, subunit D2	256.399	65.5449	359.297	206.112	1.40132	0.486786	3.1446	1.65288	A-III
Aunip	aurora kinase A and ninein interacting protein	110.702	6.70268	190.224	79.7374	1.71833	0.78101	11.8963	3.57245	A-III
Hmga1	high mobility group AT-hook 1	196.659	49.6592	349.979	158.815	1.77962	0.831569	3.19811	1.67722	A-III
Cdc25b	cell division cycle 25B	86.9219	35.4255	109.906	109.708	1.26443	0.338482	3.09686	1.63081	A-III
-	-	120.131	36.4348	132.65	88.0137	1.10421	0.143012	2.41565	1.27241	A-III
AI607873	expressed sequence AI607873	6.28126	1.99601	5.7872	5.02901	0.921344	-0.118189	2.51954	1.33316	A-III
Mboat2	membrane bound O-acyltransferase domain containing 2		3.2697		12.1569			3.71806	1.89455	A-III
-	-	75.76	33.0715	86.0989	69.2353	1.13647	0.184559	2.0935	1.06592	A-III
-	-	1149.41	271.555	1455.92	1254.11	1.26667	0.341037	4.61824	2.20734	A-III
Lyar	Ly1 antibody reactive clone	239.397	58.5955	376.044	160.373	1.5708	0.651496	2.73695	1.45257	A-III

## Sheet: Sheet2. downregulated genes
		global normalization				ID8-2D vs ID8-KRAS-2D		ID8-3D vs ID8-KRAS-3D					*global norlamization blank (raw data<BG＋2SD)
symbol	description	ID8-2D	ID8-3D	ID8-KRAS-2D	ID8-KRAS-3D	ratio	LOG2ratio	ratio	LOG2ratio	Venn diagram			*■ global normalization≧100
Gstt3	glutathione S-transferase, theta 3	3.73206	9.69536	1.44859	6.32017	0.388148	-1.36532	0.651876	-0.61733	A-IV
Amhr2	anti-Mullerian hormone type 2 receptor	142.489	2543.43	50.2099	1678.83	0.352379	-1.5048	0.660067	-0.599315	A-IV
Zfp40	zinc finger protein 40	5.4174	5.02193	2.49879	4.99512	0.461253	-1.11637	0.994662	-0.00772143	A-IV
Ugt1a6a	UDP glucuronosyltransferase 1 family, polypeptide A6A	105.545	304.521	52.4054	272.058	0.49652	-1.01008	0.893396	-0.162628	A-IV
Sema3d	sema domain, immunoglobulin domain (Ig), short basic domain, secreted, (semaphorin) 3D	13.1381	14.0278	4.9485	8.52511	0.376653	-1.40869	0.607728	-0.718501	A-IV
Prr15l	proline rich 15-like	173.913	76.5288	81.9913	62.6888	0.471452	-1.08482	0.819153	-0.287796	A-IV
Mlf1	myeloid leukemia factor 1	7.75953	5.70671	1.8417	4.91601	0.237347	-2.07493	0.861443	-0.215172	A-IV
Cotl1	coactosin-like 1 (Dictyostelium)	13.3637	66.0469	5.24916	35.6049	0.392793	-1.34816	0.539085	-0.891415	A-IV
Mmp13	matrix metallopeptidase 13	9.11912	46.0977	3.98749	29.5231	0.437267	-1.19341	0.640445	-0.642852	A-IV
Tyro3	TYRO3 protein tyrosine kinase 3	45.4378	46.8396	19.7257	32.1453	0.434125	-1.20382	0.686284	-0.543122	A-IV
Hyal2	hyaluronoglucosaminidase 2	39.0078	38.5075	17.9163	34.5768	0.459299	-1.12249	0.897925	-0.155333	A-IV
Gja1	gap junction protein, alpha 1	232.452	185.972	94.5535	178.456	0.406765	-1.29773	0.959582	-0.0595213	A-IV
Gzf1	GDNF-inducible zinc finger protein 1	12.0622	7.52839	5.53417	10.4118	0.458801	-1.12406	1.38301	0.46781	A-IV
Insl6	insulin-like 6	14.8832	15.3206	7.23044	11.7134	0.485813	-1.04153	0.76455	-0.387317	A-IV
Eid3	EP300 interacting inhibitor of differentiation 3	3.87624	1.85942	1.69605		0.437551	-1.19248			A-IV
Mei4	meiotic double-stranded break formation protein 4	4.20189		1.46072		0.347635	-1.52436			A-IV
Kctd21	potassium channel tetramerisation domain containing 21	3.35341	2.22134	1.55034	2.23688	0.462316	-1.11305	1.00699	0.0100557	A-IV
Pcdh19	protocadherin 19	17.0717	6.52819	8.05604		0.471895	-1.08346			A-IV
Ahsg	alpha-2-HS-glycoprotein	13.1314	367.887	5.96256	192.27	0.454067	-1.13902	0.522634	-0.936127	A-IV
Rarb	retinoic acid receptor, beta	12.2093	7.95953	5.65024	7.00288	0.46278	-1.1116	0.879811	-0.184735	A-IV
B230217C12Rik	RIKEN cDNA B230217C12 gene	6.16995	3.51868	3.05794	3.90307	0.495618	-1.0127	1.10924	0.149577	A-IV
Zfp677	zinc finger protein 677	5.68714	8.85737	2.68565	5.20462	0.472231	-1.08244	0.587604	-0.767084	A-IV
Zfp397	zinc finger protein 397	7.37877	8.77098	3.13492	8.27305	0.424857	-1.23495	0.94323	-0.0843181	A-IV
Col3a1	collagen, type III, alpha 1	10.5185	6.00819	5.05333	5.74295	0.480423	-1.05762	0.955853	-0.0651387	A-IV
Gpm6a	glycoprotein m6a	200.947	144.972	98.661	107.844	0.490979	-1.02627	0.743892	-0.426834	A-IV
Fam199x	family with sequence similarity 199, X-linked	3.42597	3.66952	1.70453	2.79301	0.497532	-1.00714	0.761136	-0.393773	A-IV
Adamtsl3	ADAMTS-like 3	8.6821	3.85849	3.81262	2.89055	0.439136	-1.18726	0.749141	-0.416691	A-IV
Zfp946	zinc finger protein 946	7.64771	4.46424	3.37181	2.85582	0.440892	-1.1815	0.639712	-0.644506	A-IV
Speer3	spermatogenesis associated glutamate (E)-rich protein 3	8.85682	3.02318	4.35102	2.42053	0.491262	-1.02543	0.800656	-0.320746	A-IV
Slc13a2	solute carrier family 13 (sodium-dependent dicarboxylate transporter), member 2	4.83432	14.516	2.24651	7.3079	0.464701	-1.10563	0.503438	-0.990114	A-IV
Tmem184a	transmembrane protein 184a	71.1735	153.231	31.9092	342.088	0.448329	-1.15737	2.23251	1.15866	A-IV
Rhbdl3	rhomboid, veinlet-like 3 (Drosophila)	7.31635	4.03578	3.43228	3.66699	0.469125	-1.09196	0.908621	-0.138249	A-IV
Ly6a	lymphocyte antigen 6 complex, locus A	12.1061	6.88205	3.99376		0.329896	-1.59992			A-IV
Olfr495	olfactory receptor 495	5.8247	3.81098	2.53393	4.54881	0.435033	-1.2008	1.19361	0.255326	A-IV
Tg	thyroglobulin	3.51378		1.41331		0.402218	-1.31395			A-IV
Mpc1	mitochondrial pyruvate carrier 1	5.29369	9.51807	2.48624	7.37525	0.46966	-1.09031	0.774868	-0.367977	A-IV
Mettl20	methyltransferase like 20	5.44153	9.2477	1.77889	9.55669	0.326911	-1.61303	1.03341	0.0474172	A-IV
Eda2r	ectodysplasin A2 receptor	4.87302	3.56651	2.31158	2.21051	0.474364	-1.07593	0.619795	-0.690136	A-IV
Stbd1	starch binding domain 1	5.38933		1.63339		0.303078	-1.72224			A-IV
Hey1	hairy/enhancer-of-split related with YRPW motif 1	3.50669	3.90912	1.70205	2.89269	0.485372	-1.04284	0.739986	-0.434431	A-IV
Tctn3	tectonic family member 3	4.04525	3.485	1.93089	3.50125	0.477323	-1.06696	1.00466	0.00671101	A-IV
Fam20a	family with sequence similarity 20, member A	16.2249		4.70462	1.44393	0.289963	-1.78606			A-IV
Sh3glb1	SH3-domain GRB2-like B1 (endophilin)	3.557	3.8964	1.75836	3.96344	0.494338	-1.01643	1.0172	0.0246099	A-IV
Vopp1	vesicular, overexpressed in cancer, prosurvival protein 1	3.16355	1.80446	1.47569	1.51996	0.466465	-1.10016	0.842338	-0.247529	A-IV
Soat1	sterol O-acyltransferase 1	301.085	634.436	133.046	388.264	0.441887	-1.17825	0.611983	-0.708437	A-IV
Nudt12	nudix (nucleoside diphosphate linked moiety X)-type motif 12	3.49806	2.42002	1.48416	2.02664	0.424281	-1.23691	0.83745	-0.255926	A-IV
Tap1	transporter 1, ATP-binding cassette, sub-family B (MDR/TAP)	3.73148	7.19313	1.75836	8.91879	0.471223	-1.08552	1.2399	0.310229	A-IV
Xlr3a	X-linked lymphocyte-regulated 3A	8.59115	17.7383	4.14328	11.6345	0.482273	-1.05208	0.655895	-0.608464	A-IV
Bcl2a1a	B cell leukemia/lymphoma 2 related protein A1a	5.48298	1.55103	2.67103	2.95081	0.48715	-1.03756	1.90248	0.927884	A-IV
Stk26	serine/threonine kinase 26	82.3271	51.1103	28.46	32.1977	0.345694	-1.53243	0.629965	-0.666656	A-IV
Olfr411	olfactory receptor 411	3.34466	5.3166	1.40703	4.06829	0.420679	-1.24921	0.765206	-0.38608	A-IV
Pcdh19	protocadherin 19	6.86303	1.66332	3.09929		0.451591	-1.14691			A-IV
-	-	7.22819	26.4748	3.09936	19.2647	0.428788	-1.22166	0.727664	-0.458656	A-IV
Olfml3	olfactomedin-like 3	119.959	130.263	35.9905	86.0222	0.300024	-1.73685	0.660376	-0.598641	A-IV
Adamts5	a disintegrin-like and metallopeptidase (reprolysin type) with thrombospondin type 1 motif, 5 (aggrecanase-2)	6.3904		3.17642		0.497061	-1.00851			A-IV
Ptchd1	patched domain containing 1	11.4566	3.60019	3.73549		0.326057	-1.6168			A-IV
Hrh1	histamine receptor H1	3.82593		1.65414		0.432349	-1.20973			A-IV
Gpr37	G protein-coupled receptor 37	9.27937	6.30977	4.42216	11.2699	0.476558	-1.06928	1.78611	0.836819	A-IV
Tspan2	tetraspanin 2	9.39491	4.84464	4.66284	3.32882	0.496316	-1.01067	0.687114	-0.541378	A-IV
Olr1	oxidized low density lipoprotein (lectin-like) receptor 1	12.4041	2.11618	5.3471	2.84831	0.431077	-1.21398	1.34597	0.428641	A-IV
Inpp4b	inositol polyphosphate-4-phosphatase, type II	5.71709		2.58812		0.452699	-1.14338			A-IV
Akr1cl	aldo-keto reductase family 1, member C-like	73.6137	185.482	32.6638	186.779	0.443719	-1.17228	1.007	0.0100571	A-IV
-	-	15.4787	5.3138	5.47552	7.78715	0.353746	-1.49921	1.46546	0.551351	A-IV
-	-	5.77415	5.68285	2.88512	5.79751	0.499662	-1.00098	1.02018	0.0288193	A-IV
Cdc42ep5	CDC42 effector protein (Rho GTPase binding) 5	9.98961	9.17536	3.85805	15.6138	0.386207	-1.37256	1.70171	0.766981	A-IV
-	-	3.20723	3.22143	1.59797	3.00569	0.498239	-1.00509	0.93303	-0.100004	A-IV
Gsta3	glutathione S-transferase, alpha 3	21.5476	27.3171	6.69395	16.7396	0.310659	-1.68659	0.612788	-0.706541	A-IV
St8sia4	ST8 alpha-N-acetyl-neuraminide alpha-2,8-sialyltransferase 4	10.6213		4.96641		0.467587	-1.09669			A-IV
Zdhhc24	zinc finger, DHHC domain containing 24	9.37056	16.2922	4.44656	9.98682	0.474525	-1.07545	0.612982	-0.706083	A-IV
Tnfrsf21	tumor necrosis factor receptor superfamily, member 21	6.09328	1.7428	2.92055	3.37034	0.479307	-1.06098	1.93387	0.95149	A-IV
Trib3	tribbles pseudokinase 3	55.8566	18.196	27.3497	14.5665	0.489641	-1.0302	0.800533	-0.320968	A-IV
Cxcl10	chemokine (C-X-C motif) ligand 10	17.5417	2.76209	5.00141		0.285115	-1.81039			A-IV
-	-	50.4791	53.1166	18.4084	84.7014	0.364674	-1.45532	1.59463	0.673223	A-IV
Adgrg2	adhesion G protein-coupled receptor G2	12.0625	8.91448	5.93926	4.4804	0.492376	-1.02217	0.502598	-0.992522	A-IV
Pycard	PYD and CARD domain containing	8.2472	6.76467	3.77092	3.41472	0.457236	-1.12899	0.504787	-0.986252	A-IV
Mgat3	mannoside acetylglucosaminyltransferase 3	3.56827	3.05439	1.74953	3.70913	0.490304	-1.02825	1.21436	0.280196	A-IV
Gdpd2	glycerophosphodiester phosphodiesterase domain containing 2	42.654	196.093	12.3945	110.536	0.290583	-1.78298	0.563693	-0.827018	A-IV
Tifa	TRAF-interacting protein with forkhead-associated domain	6.19706	11.3704	2.87892	6.79212	0.464562	-1.10606	0.59735	-0.743351	A-IV
Csmd2	CUB and Sushi multiple domains 2	895.466	429.904	187.2	307.655	0.209053	-2.25806	0.715636	-0.482701	A-IV
Aff1	AF4/FMR2 family, member 1	3.09832	2.64722	1.44012	3.07421	0.464806	-1.1053	1.1613	0.215736	A-IV
Adh7	alcohol dehydrogenase 7 (class IV), mu or sigma polypeptide	6.66608	3.93298	2.65029	3.33044	0.397579	-1.33069	0.846797	-0.239911	A-IV
Ermp1	endoplasmic reticulum metallopeptidase 1	20.1457	9.42208	8.58809	7.12298	0.426299	-1.23006	0.755988	-0.403565	A-IV
Prss35	protease, serine 35	57.7509	185.076	21.5552	106.754	0.373244	-1.42181	0.576812	-0.793826	A-IV
Ralgps1	Ral GEF with PH domain and SH3 binding motif 1	6.6399	5.27579	3.25086	3.945	0.489594	-1.03034	0.747756	-0.41936	A-IV
Epha3	Eph receptor A3	9.34866	1.74226	2.4007		0.256796	-1.9613			A-IV
-	-	3.54185	2.19705	1.71052		0.482946	-1.05007			A-IV
C430049B03Rik	RIKEN cDNA C430049B03 gene	8.12898	18.6439	2.5316	15.2772	0.311429	-1.68303	0.819421	-0.287323	A-IV
Car6	carbonic anhydrase 6	19.6557	4.84765	9.14731	4.04213	0.465377	-1.10353	0.833832	-0.262171	A-IV
Il2rg	interleukin 2 receptor, gamma chain	3.30133	2.66664	1.3716	1.62534	0.41547	-1.26719	0.60951	-0.714277	A-IV
Aldh1l2	aldehyde dehydrogenase 1 family, member L2	5.16443		2.51918		0.487795	-1.03565			A-IV
Gpr62	G protein-coupled receptor 62	7.70036	3.85158	3.00346		0.390042	-1.3583			A-IV
P4ha2	procollagen-proline, 2-oxoglutarate 4-dioxygenase (proline 4-hydroxylase), alpha II polypeptide	52.6097	30.8957	24.9178	28.9836	0.473634	-1.07815	0.938113	-0.0921665	A-IV
-	-	4.7421	2.88183	2.35343	3.03154	0.496284	-1.01076	1.05195	0.0730641	A-IV
Cyp4f13	cytochrome P450, family 4, subfamily f, polypeptide 13	6.14382	39.5785	2.802	23.4503	0.456068	-1.13268	0.592502	-0.755109	A-IV
Cdc14a	CDC14 cell division cycle 14A	4.13237	1.97214	1.91248	3.21316	0.462805	-1.11152	1.62927	0.704228	A-IV
1700061F12Rik	RIKEN cDNA 1700061F12 gene	3.52647	1.5846	1.53807	2.00038	0.436148	-1.19711	1.26238	0.33615	A-IV
Mmp8	matrix metallopeptidase 8	3.76699	3.14282	1.50491	2.01871	0.399498	-1.32374	0.642323	-0.638629	A-IV
2810047C21Rik1	RIKEN cDNA 2810047C21 gene 1	18.3134	21.6689	7.84802	20.5682	0.42854	-1.2225	0.949202	-0.0752123	A-IV
Apol9b	apolipoprotein L 9b	4.44264	4.08329	1.9244	3.2837	0.433166	-1.20701	0.804182	-0.314406	A-IV
Gm9864	predicted gene 9864	3.66625	2.49906	1.77925	3.78234	0.485305	-1.04304	1.51351	0.597894	A-IV
Pdlim4	PDZ and LIM domain 4	34.7645	246.605	10.8481	196.406	0.312045	-1.68017	0.796442	-0.328359	A-IV
Pkia	protein kinase inhibitor, alpha	4.98914	2.96055	2.40705	1.53025	0.482458	-1.05152	0.51688	-0.952098	A-IV
Lrrn4	leucine rich repeat neuronal 4	4.75525		1.67502		0.352247	-1.50534			A-IV
Kcnh6	potassium voltage-gated channel, subfamily H (eag-related), member 6	11.0591	14.2531	5.38196	8.56422	0.486657	-1.03902	0.600869	-0.734878	A-IV
Avil	advillin	4.54549		1.93447		0.425581	-1.23249			A-IV
Eps8l1	EPS8-like 1	3.41922	9.40267	1.37167	5.76921	0.401166	-1.31773	0.613572	-0.704695	A-IV
Gstt1	glutathione S-transferase, theta 1	4.64834	12.3619	2.1181	10.1837	0.455667	-1.13395	0.823793	-0.279646	A-IV
Mapk11	mitogen-activated protein kinase 11	4.50158	3.54028	1.94564	2.08152	0.432213	-1.21019	0.587954	-0.766226	A-IV
1700086P04Rik	RIKEN cDNA 1700086P04 gene	4.1963	8.61809	2.02862	4.73011	0.483432	-1.04861	0.548859	-0.865494	A-IV
Slfn2	schlafen 2	9.00404	7.11409	4.12846		0.458512	-1.12497			A-IV
-	-	3.18522	4.59792	1.40104		0.439856	-1.1849			A-IV
Hoxa1	homeobox A1	5.01069	3.033	2.07639	1.80879	0.414393	-1.27093	0.596369	-0.745723	A-IV
Nedd9	neural precursor cell expressed, developmentally down-regulated gene 9	25.1374	42.6796	9.50435	37.1762	0.378096	-1.40318	0.871054	-0.199167	A-IV
Smad3	SMAD family member 3	8.34096	5.14178	3.61066	7.9082	0.432883	-1.20795	1.53803	0.621081	A-IV
Lrp1	low density lipoprotein receptor-related protein 1	107.49	271.891	52.8432	168.345	0.491612	-1.02441	0.619163	-0.691608	A-IV
St3gal1	ST3 beta-galactoside alpha-2,3-sialyltransferase 1	37.5642	42.7166	17.3723	25.9799	0.46247	-1.11257	0.608192	-0.717401	A-IV
Prrg1	proline rich Gla (G-carboxyglutamic acid) 1	4.11476	2.55381	1.55027	4.58557	0.376757	-1.40829	1.79558	0.844451	A-IV
Ndufb5	NADH dehydrogenase (ubiquinone) 1 beta subcomplex, 5	3.44775	3.53294	1.67517	2.85603	0.485873	-1.04135	0.808402	-0.306855	A-IV
Stt3b	STT3, subunit of the oligosaccharyltransferase complex, homolog B (S. cerevisiae)	4.5611	2.51343	1.51076	2.02706	0.331227	-1.59411	0.806493	-0.310267	A-IV
Gpr27	G protein-coupled receptor 27	11.512	6.94909	5.64396	5.50708	0.490267	-1.02836	0.792489	-0.335537	A-IV
Bnip3	BCL2/adenovirus E1B interacting protein 3	23.0295	55.9362	10.3782	32.0436	0.450645	-1.14994	0.57286	-0.803745	A-IV
Ccl20	chemokine (C-C motif) ligand 20	7.1534		3.03077		0.423682	-1.23895			A-IV
Gnrhr	gonadotropin releasing hormone receptor	3.85212	3.05396	1.39877		0.363117	-1.4615			A-IV
Adgrb2	adhesion G protein-coupled receptor B2	8.83315	2.44163	3.78947		0.429005	-1.22093			A-IV
Fst	follistatin	6.95554	6.11866	2.51706		0.361878	-1.46642			A-IV
Fgf5	fibroblast growth factor 5	3.1767	4.12195	1.50257	2.66434	0.472997	-1.0801	0.646378	-0.62955	A-IV
Tram1l1	translocation associated membrane protein 1-like 1	5.56193	1.59141	2.29048		0.411814	-1.27993			A-IV
Lgals2	lectin, galactose-binding, soluble 2	133.675	111.714	45.2188	119.425	0.338275	-1.56373	1.06902	0.0962945	A-IV
Fxyd3	FXYD domain-containing ion transport regulator 3	8.37613	252.233	3.94993	108.159	0.471571	-1.08445	0.428806	-1.2216	A-V
Ly6e	lymphocyte antigen 6 complex, locus E	12.9989	20.7559	4.79381	9.83653	0.368787	-1.43914	0.473914	-1.0773	A-V
H2-Q5	histocompatibility 2, Q region locus 5	18.1666	30.2277	6.97932	6.76638	0.384184	-1.38013	0.223847	-2.15942	A-V
Dapk2	death-associated protein kinase 2	12.6942	43.124	3.65244	5.83193	0.287725	-1.79724	0.135236	-2.88645	A-V
Nnmt	nicotinamide N-methyltransferase	144.045	242.458	55.7173	73.9506	0.386805	-1.37032	0.305003	-1.7131	A-V
Gna14	guanine nucleotide binding protein, alpha 14	12.7318	4.39967	4.26768	2.01087	0.335198	-1.57691	0.457051	-1.12957	A-V
Prss12	protease, serine 12 neurotrypsin (motopsin)	10.6411	45.2347	4.37776	17.375	0.4114	-1.28139	0.384109	-1.38041	A-V
Sqrdl	sulfide quinone reductase-like (yeast)	17.979	115.688	7.66336	45.7693	0.42624	-1.23026	0.395625	-1.33779	A-V
Krtcap3	keratinocyte associated protein 3	7.32206	18.409	3.03726	6.60889	0.41481	-1.26948	0.359004	-1.47793	A-V
Cdh1	cadherin 1	15.5429	14.5779	6.1947	5.35977	0.398556	-1.32715	0.367665	-1.44354	A-V
Gca	grancalcin	11.3591	24.2567	5.09978	9.75011	0.44896	-1.15534	0.401956	-1.31489	A-V
Mgarp	mitochondria localized glutamic acid rich protein	60.3033	193.963	23.4788	64.0554	0.389346	-1.36088	0.330245	-1.59839	A-V
Acsl6	acyl-CoA synthetase long-chain family member 6	7.96964	28.0083	3.90816	11.378	0.490381	-1.02803	0.406238	-1.2996	A-V
Ccl5	chemokine (C-C motif) ligand 5	13.4286	6.83637	4.28878	3.11044	0.319378	-1.64666	0.454985	-1.13611	A-V
Blnk	B cell linker	28.666	114.028	8.71512	20.1854	0.304023	-1.71775	0.177021	-2.49801	A-V
Edn2	endothelin 2	24.2223	98.5125	10.6341	23.6134	0.43902	-1.18764	0.2397	-2.0607	A-V
Bnc1	basonuclin 1	9.74874	19.8022	3.86032	8.12585	0.395981	-1.3365	0.410351	-1.28507	A-V
Nudt17	nudix (nucleoside diphosphate linked moiety X)-type motif 17	6.44923	10.9138	2.77491	4.85319	0.43027	-1.21669	0.444686	-1.16914	A-V
Dsg2	desmoglein 2	21.2175	15.2011	10.2681	6.07626	0.483944	-1.04709	0.399725	-1.32292	A-V
Cxxc4	CXXC finger 4	3.64213	21.8493	1.74602	9.76682	0.479395	-1.06071	0.447009	-1.16163	A-V
Irf5	interferon regulatory factor 5	36.6761	48.325	10.2327	20.7886	0.279001	-1.84166	0.430182	-1.21698	A-V
Cygb	cytoglobin	43.154	114.917	13.6941	45.5744	0.317331	-1.65594	0.396584	-1.3343	A-V
Sytl2	synaptotagmin-like 2	16.4523	80.1214	6.00778	15.2619	0.365164	-1.45338	0.190485	-2.39225	A-V
Tgm2	transglutaminase 2, C polypeptide	232.267	89.081	74.0214	21.802	0.318691	-1.64977	0.244744	-2.03066	A-V
Fhl1	four and a half LIM domains 1	51.8315	302.869	21.1207	119.61	0.407488	-1.29517	0.394922	-1.34036	A-V
S100a16	S100 calcium binding protein A16	5.48996	16.1562	2.11182	7.01641	0.38467	-1.37831	0.434285	-1.20329	A-V
Apol7a	apolipoprotein L 7a	4.63902	9.39844	1.62112	2.86376	0.349453	-1.51683	0.304706	-1.71451	A-V
Cldn11	claudin 11	18.2535	11.6339	3.01616	5.30948	0.165237	-2.59739	0.456381	-1.13169	A-V
Apon	apolipoprotein N	6.41241	4.26577	2.91843	1.84289	0.455122	-1.13568	0.432017	-1.21084	A-V
Lctl	lactase-like	20.5025	33.3738	8.88538	13.971	0.433381	-1.20629	0.41862	-1.25629	A-V
Ly6c1	lymphocyte antigen 6 complex, locus C1	34.2904	18.9021	15.424	6.74012	0.449804	-1.15263	0.356581	-1.4877	A-V
Fam46a	family with sequence similarity 46, member A	11.3712	8.18921	5.34075	4.05231	0.469674	-1.09027	0.494836	-1.01498	A-V
Gbp2	guanylate binding protein 2	4.92345	18.5315	1.7168	5.09194	0.348699	-1.51995	0.274772	-1.86369	A-V
Lox	lysyl oxidase	27.1158	14.2937	7.61925	3.06553	0.280989	-1.83142	0.214468	-2.22116	A-V
Spon2	spondin 2, extracellular matrix protein	15.1953	94.6145	2.5877	15.0626	0.170296	-2.55389	0.1592	-2.65109	A-V
Actl10	actin-like 10	22.4791	7.38736	7.78543	2.40189	0.346341	-1.52974	0.325135	-1.62089	A-V
C1s2	complement component 1, s subcomponent 2	127.707	420.875	60.5581	197.123	0.474195	-1.07645	0.468364	-1.0943	A-V
Upk3b	uroplakin 3B	745.933	200.215	252.312	73.4153	0.33825	-1.56384	0.366681	-1.4474	A-V
Akr1c18	aldo-keto reductase family 1, member C18	77.4661	131.383	32.7348	55.69	0.422569	-1.24274	0.423874	-1.23829	A-V
Ly6c2	lymphocyte antigen 6 complex, locus C2	37.075	22.261	14.7007	9.13931	0.396512	-1.33456	0.410552	-1.28436	A-V
Aox3	aldehyde oxidase 3	39.2118	1272.4	13.9729	459.374	0.356344	-1.48866	0.361031	-1.4698	A-V
Oasl1	2'-5' oligoadenylate synthetase-like 1	29.7398	11.2368	13.7319	5.39579	0.461735	-1.11486	0.480188	-1.05833	A-V
Cd55	CD55 molecule, decay accelerating factor for complement	120.833	572.382	53.2049	206.15	0.440317	-1.18338	0.360161	-1.47329	A-V
Xaf1	XIAP associated factor 1	6.53751	19.6857	3.01822	9.49601	0.461677	-1.11504	0.482382	-1.05175	A-V
Flt4	FMS-like tyrosine kinase 4	5.29346	5.52412	2.29924	1.82701	0.434355	-1.20305	0.330733	-1.59626	A-V
Gdpd5	glycerophosphodiester phosphodiesterase domain containing 5	7.09704	13.2692	3.34625	2.15808	0.4715	-1.08467	0.162639	-2.62026	A-V
Naip2	NLR family, apoptosis inhibitory protein 2	5.71732	10.8463	2.35279	3.50971	0.41152	-1.28097	0.323586	-1.62778	A-V
Sorl1	sortilin-related receptor, LDLR class A repeats-containing	21.7134	52.5848	9.97906	9.80285	0.45958	-1.12161	0.18642	-2.42337	A-V
C3	complement component 3	256.583	613.192	118.767	142.423	0.462878	-1.1113	0.232265	-2.10616	A-V
Derl3	Der1-like domain family, member 3	6.28372	25.8424	3.03077	4.94238	0.482321	-1.05193	0.191251	-2.38646	A-V
Tmem151a	transmembrane protein 151A	16.4002	64.3992	8.05583	22.0358	0.491203	-1.02561	0.342174	-1.5472	A-V
Hp	haptoglobin	15.7926	1831.2	6.20967	389.947	0.393201	-1.34666	0.212946	-2.23144	A-V
Pde4b	phosphodiesterase 4B, cAMP specific	6.43408	29.656	2.82902	5.87417	0.439694	-1.18543	0.198077	-2.33587	A-V
Cd1d1	CD1d1 antigen	12.4822	61.995	5.1412	24.5471	0.411882	-1.2797	0.395954	-1.3366	A-V
Glipr1	GLI pathogenesis-related 1 (glioma)	4.14529	13.3409	1.49665	3.46715	0.361047	-1.46974	0.259889	-1.94403	A-V
Gm4788	predicted gene 4788	27.0256	58.4734	10.6069	20.8494	0.392477	-1.34932	0.356561	-1.48778	A-V
Wfdc1	WAP four-disulfide core domain 1	12.4712	71.691	5.67099	35.3316	0.454727	-1.13693	0.492832	-1.02083	A-V
Nxf3	nuclear RNA export factor 3	5.78079	196.667	2.38829	53.048	0.413143	-1.27529	0.269735	-1.89038	A-V
Dcn	decorin	264.772	750.853	111.468	162.87	0.420997	-1.24812	0.216913	-2.20481	A-V
Serpinb11	serine (or cysteine) peptidase inhibitor, clade B (ovalbumin), member 11	1.61518	23.2331		2.07918			0.0894919	-3.4821	A-VI
Efna2	ephrin A2	5.52712	7.98372	2.8581	3.98187	0.517105	-0.95147	0.498749	-1.00362	A-VI
Pnliprp1	pancreatic lipase related protein 1		377.092		151.494			0.401741	-1.31566	A-VI
Them5	thioesterase superfamily member 5		5.99081		2.92658			0.488511	-1.03354	A-VI
Srgap1	SLIT-ROBO Rho GTPase activating protein 1	4.53023	13.1395	3.18262	4.15717	0.702531	-0.509366	0.316387	-1.66024	A-VI
Fbxo32	F-box protein 32		22.6395		7.35896			0.32505	-1.62127	A-VI
Rgs11	regulator of G-protein signaling 11	41.512	255.904	27.5288	98.4177	0.663152	-0.592588	0.384589	-1.37861	A-VI
Efna1	ephrin A1	6.93095	18.2726	5.20738	7.95237	0.751322	-0.412496	0.435208	-1.20022	A-VI
Nell1	NEL-like 1		3.7151		1.37339			0.369677	-1.43566	A-VI
Rasl11b	RAS-like, family 11, member B	4.91493	23.1664	3.31338	9.02365	0.674145	-0.568869	0.389514	-1.36025	A-VI
Cd209d	CD209d antigen	4.74862	5.96036	3.09929	2.51478	0.652671	-0.615572	0.421918	-1.24496	A-VI
Smpd5	sphingomyelin phosphodiesterase 5	27.936	514.97	23.4343	234.432	0.838856	-0.253505	0.455234	-1.13532	A-VI
Cp	ceruloplasmin	455.582	726.47	297.785	247.772	0.653637	-0.613439	0.341063	-1.55189	A-VI
Mfhas1	malignant fibrous histiocytoma amplified sequence 1	16.1534	27.3642	11.1477	12.3227	0.690113	-0.535096	0.450321	-1.15097	A-VI
Stard9	START domain containing 9		4.71075		1.89819			0.402948	-1.31133	A-VI
Nrep	neuronal regeneration related protein		19.0594		6.39908			0.335744	-1.57457	A-VI
Lrba	LPS-responsive beige-like anchor	7.0904	30.9287	4.47564	13.8684	0.631225	-0.663775	0.4484	-1.15714	A-VI
Gm4788	predicted gene 4788	12.194	27.0674		12.1939			0.450502	-1.1504	A-VI
Tdgf1	teratocarcinoma-derived growth factor 1		2.91315		1.37297			0.4713	-1.08528	A-VI
-	-	4.64565	10.7985	2.67111	4.59085	0.574969	-0.798444	0.425139	-1.23399	A-VI
Gm38938	predicted gene, 38938	22.982	62.7681	20.6571	28.6497	0.898838	-0.153867	0.456437	-1.13151	A-VI
Mst1r	macrophage stimulating 1 receptor (c-met-related tyrosine kinase)	58.3572	88.1424	31.6906	40.706	0.543046	-0.880854	0.461821	-1.1146	A-VI
4833422C13Rik	RIKEN cDNA 4833422C13 gene	9.77727	27.91	5.81677	13.2933	0.594928	-0.749213	0.47629	-1.07009	A-VI
Abca5	ATP-binding cassette, sub-family A (ABC1), member 5	5.04596	12.2635	4.13686	5.79804	0.819835	-0.286594	0.472789	-1.08073	A-VI
Bex2	brain expressed X-linked 2	250.088	1131.03	185.372	556.962	0.741227	-0.432012	0.492439	-1.02198	A-VI
Gm10115	predicted gene 10115	11.8836	17.1999	9.87079	8.29394	0.830625	-0.267731	0.482207	-1.05227	A-VI
Gsta2	glutathione S-transferase, alpha 2 (Yc2)	8.29586	52.155	8.93294	22.8814	1.07679	0.106743	0.438719	-1.18863	A-VI
Lmbrd1	LMBR1 domain containing 1	11.4284	44.261	9.36119	21.7647	0.819118	-0.287857	0.491734	-1.02405	A-VI
2310067E19Rik	RIKEN cDNA 2310067E19 gene	20.4673	98.9421	20.4802	26.1036	1.00063	0.000909006	0.263827	-1.92233	A-VI
-	-	1.80597	9.39768	2.19516	3.3178	1.2155	0.281553	0.353045	-1.50208	A-VI
Ephb6	Eph receptor B6	27.7014	66.7493	19.653	30.8463	0.709457	-0.495212	0.462121	-1.11366	A-VI
Prkd1	protein kinase D1	11.3847	33.1364	8.48415	13.6323	0.745224	-0.424254	0.411399	-1.28139	A-VI
D230025D16Rik	RIKEN cDNA D230025D16 gene	49.3537	111.883	39.1264	54.4251	0.792775	-0.335017	0.486449	-1.03964	A-VI
Spata21	spermatogenesis associated 21		7.38478		3.27587			0.443598	-1.17268	A-VI
Nxn	nucleoredoxin	29.8146	50.8872	16.7714	20.5889	0.562522	-0.830018	0.4046	-1.30543	A-VI
Cystm1	cysteine-rich transmembrane module containing 1	1002.67	1655.96	676.1	824.588	0.674298	-0.568543	0.497951	-1.00593	A-VI
Spata2l	spermatogenesis associated 2-like		4.6006		1.60122			0.348045	-1.52266	A-VI
Phf2	PHD finger protein 2	1.63766	4.15284		2.05281			0.494314	-1.0165	A-VI
Parp10	poly (ADP-ribose) polymerase family, member 10	34.2921	146.611	31.3252	71.5366	0.91348	-0.130555	0.487935	-1.03524	A-VI
Fam234a	family with sequence similarity 234, member A	130.674	388.626	115.029	188.568	0.880277	-0.183971	0.485216	-1.0433	A-VI
Svil	supervillin	4.43578	11.6676	3.94352	4.94259	0.889025	-0.169704	0.423618	-1.23916	A-VI
Zfp395	zinc finger protein 395		6.49896		2.98716			0.459636	-1.12144	A-VI
Cyp11a1	cytochrome P450, family 11, subfamily a, polypeptide 1		3.85838		1.73803			0.450456	-1.15054	A-VI
Cxcl17	chemokine (C-X-C motif) ligand 17	49.4013	774.946	26.0128	215.172	0.526562	-0.925325	0.277661	-1.8486	A-VI
Rora	RAR-related orphan receptor alpha		9.46289		3.46725			0.366405	-1.44849	A-VI
Glcci1	glucocorticoid induced transcript 1	3.27269	31.8465		14.2437			0.447261	-1.16081	A-VI
A730049H05Rik	RIKEN cDNA A730049H05 gene	22.8727	62.4263	15.8461	18.2169	0.692796	-0.529499	0.291814	-1.77688	A-VI
Nupr1	nuclear protein transcription regulator 1	142.01	295.423	122.571	132.76	0.863116	-0.212373	0.449391	-1.15396	A-VI
Stat2	signal transducer and activator of transcription 2	16.2646	36.7811	12.7303	15.4059	0.782696	-0.353477	0.418852	-1.25549	A-VI
Zfhx3	zinc finger homeobox 3	46.1876	100.313	59.5793	49.4939	1.28994	0.367304	0.493394	-1.01919	A-VI
Fcgrt	Fc receptor, IgG, alpha chain transporter	5.05483	75.4668	3.69372	26.253	0.73073	-0.452589	0.347874	-1.52336	A-VI
Map3k5	mitogen-activated protein kinase kinase kinase 5	7.41651	20.0495	5.45062	9.72954	0.73493	-0.444321	0.485275	-1.04313	A-VI
Sphk1	sphingosine kinase 1	7.11905	36.1363	5.65017	16.4695	0.793669	-0.333391	0.455761	-1.13365	A-VI
Rab5c	RAB5C, member RAS oncogene family	104.081	167.959	90.4293	80.1843	0.868838	-0.20284	0.477404	-1.06672	A-VI
Rhbdf2	rhomboid 5 homolog 2	48.7917	148.658	45.9668	57.5205	0.942102	-0.086045	0.386931	-1.36985	A-VI
Dcaf5	DDB1 and CUL4 associated factor 5	5.15722	19.4816	4.0953	8.31775	0.79409	-0.332625	0.426954	-1.22785	A-VI
Nqo2	NAD(P)H dehydrogenase, quinone 2	108.779	268.6	96.287	131.818	0.885159	-0.175992	0.490757	-1.02692	A-VI
Clec2e	C-type lectin domain family 2, member e	1.89973	23.8789		2.82987			0.118509	-3.07693	A-VI
Fam214b	family with sequence similarity 214, member B	9.31396	48.6135	6.32602	17.9259	0.679198	-0.558096	0.368743	-1.43931	A-VI
Gpnmb	glycoprotein (transmembrane) nmb	9.11981	43.534	9.97693	15.6318	1.09398	0.129592	0.35907	-1.47766	A-VI
Hook2	hook microtubule tethering protein 2	17.3819	37.4077	13.8004	16.9573	0.793952	-0.332876	0.453311	-1.14143	A-VI
Sirt7	sirtuin 7	72.9907	128.379	57.9058	63.1493	0.793331	-0.334005	0.491898	-1.02357	A-VI
42438	membrane-associated ring finger (C3HC4) 9	9.31184	25.2868	8.43653	10.7848	0.905999	-0.142418	0.4265	-1.22938	A-VI
Prl3d2	prolactin family 3, subfamily d, member 1		30.0557		2.51703			0.0837454	-3.57785	A-VI
-	-		7.77544		3.53822			0.455051	-1.1359	A-VI
-	-	23.7577	62.9241	19.1855	25.8652	0.807548	-0.308379	0.411054	-1.2826	A-VI
Ppm1l	protein phosphatase 1 (formerly 2C)-like	8.87174	61.6846	10.5714	29.3394	1.19159	0.252882	0.475636	-1.07207	A-VI
Btg2	B cell translocation gene 2, anti-proliferative	21.0486	200.78	11.0914	79.7886	0.526943	-0.924281	0.397394	-1.33136	A-VI
Gdpd1	glycerophosphodiester phosphodiesterase domain containing 1	40.7341	125.005	32.6939	52.2276	0.802618	-0.317214	0.417805	-1.2591	A-VI
Col5a2	collagen, type V, alpha 2	28.8961	51.9841	17.9041	24.8649	0.619602	-0.690587	0.478317	-1.06396	A-VI
Gla	galactosidase, alpha	3.70341	13.9613	2.25126	6.59871	0.607887	-0.718124	0.472643	-1.08118	A-VI
Inhba	inhibin beta-A	29.8576	18.9327	21.0294	4.74834	0.704324	-0.505689	0.250802	-1.99538	A-VI
Slc7a3	solute carrier family 7 (cationic amino acid transporter, y+ system), member 3		4.84041		2.00059			0.413309	-1.27471	A-VI
Camkk1	calcium/calmodulin-dependent protein kinase kinase 1, alpha	3.35141	7.27909	1.72534	2.4021	0.514811	-0.957885	0.33	-1.59946	A-VI
Klhdc8a	kelch domain containing 8A	21.4627	42.2548	21.0881	15.6293	0.98255	-0.025397	0.369883	-1.43486	A-VI
Ggnbp1	gametogenetin binding protein 1	2.95379	9.97308	3.00368	4.9768	1.01689	0.0241624	0.499023	-1.00282	A-VI
Rgs20	regulator of G-protein signaling 20		3.66207		1.81693			0.49615	-1.01115	A-VI
Samd9l	sterile alpha motif domain containing 9-like	13.0922	35.6486	7.23476	15.2565	0.552602	-0.855688	0.42797	-1.22442	A-VI
-	-		6.69308		2.76951			0.413787	-1.27304	A-VI
D430042O09Rik	RIKEN cDNA D430042O09 gene		11.3732		2.96068			0.26032	-1.94164	A-VI
Olfr1028	olfactory receptor 1028	4.54526	17.8344	3.00361	8.89508	0.660822	-0.597667	0.498759	-1.00358	A-VI
Rnf207	ring finger protein 207		3.69392		1.43344			0.388053	-1.36567	A-VI
Rmrp	RNA component of mitochondrial RNAase P	18.7419	12.0313	20.7468	3.04773	1.10698	0.146624	0.253316	-1.98099	A-VI
-	-	20.4847	123.841	13.6401	53.5635	0.665867	-0.586694	0.43252	-1.20916	A-VI
Tnfsf13os	tumor necrosis factor (ligand) superfamily, member 13, opposite strand	73.5736	215.901	45.4939	104.111	0.618345	-0.693515	0.482215	-1.05225	A-VI
Saa3	serum amyloid A 3	3.2664	55.5026		7.58549			0.136669	-2.87124	A-VI
Rgs10	regulator of G-protein signalling 10	174.448	712.861	97.2996	339.77	0.557758	-0.84229	0.476628	-1.06906	A-VI
Nfe2l3	nuclear factor, erythroid derived 2, like 3	18.0813	47.2668	10.3306	11.8609	0.571343	-0.807571	0.250935	-1.99461	A-VI
Me3	malic enzyme 3, NADP(+)-dependent, mitochondrial		4.77563		2.13171			0.446372	-1.16368	A-VI
Cfap161	cilia and flagella associated protein 161	1.37735	3.99486		1.59103			0.398271	-1.32818	A-VI
Edn1	endothelin 1	24.7347	9.10388	18.3744	3.66678	0.742859	-0.428839	0.402771	-1.31197	A-VI
Tcp11l2	t-complex 11 (mouse) like 2	1.53703	79.7503	1.42785	36.2139	0.928962	-0.106308	0.454091	-1.13895	A-VI
Scarf2	scavenger receptor class F, member 2	16.2142	35.4997	15.7423	17.1044	0.970893	-0.0426156	0.48182	-1.05343	A-VI
Vat1	vesicle amine transport protein 1 homolog (T californica)	48.8443	200.745	54.7005	67.4056	1.11989	0.163362	0.335777	-1.57442	A-VI
Slc43a2	solute carrier family 43, member 2		7.0736		1.67725			0.237113	-2.07635	A-VI
Adamts1	a disintegrin-like and metallopeptidase (reprolysin type) with thrombospondin type 1 motif, 1	97.0185	88.2632	60.9246	17.3257	0.627969	-0.671235	0.196296	-2.3489	A-VI
Camk2n1	calcium/calmodulin-dependent protein kinase II inhibitor 1	21.7252	65.2533	24.8649	32.3403	1.14452	0.194742	0.495611	-1.01272	A-VI
Mkrn3	makorin, ring finger protein, 3		3.26959		1.4937			0.456846	-1.13022	A-VI
-	-	1.82821	8.64833		3.00334			0.347274	-1.52585	A-VI
-	-	39.933	38.7674	34.4312	17.4639	0.862226	-0.213862	0.45048	-1.15047	A-VI
Olfr176	olfactory receptor 176		7.78515		2.30476			0.296046	-1.75611	A-VI
Abcc5	ATP-binding cassette, sub-family C (CFTR/MRP), member 5	49.1189	73.9892	32.8218	29.6525	0.66821	-0.581626	0.400768	-1.31916	A-VI
Rora	RAR-related orphan receptor alpha		6.75786		1.51245			0.223805	-2.15968	A-VI
Plcb4	phospholipase C, beta 4	4.99834	17.5901	2.57937	8.59576	0.516044	-0.954434	0.488672	-1.03306	A-VI
Akap12	A kinase (PRKA) anchor protein (gravin) 12	14.0564	40.2759	7.47318	10.2025	0.531658	-0.911429	0.253316	-1.98099	A-VI
Slc25a51	solute carrier family 25, member 51	8.055	32.0663	5.6712	14.2759	0.704059	-0.506231	0.445199	-1.16748	A-VI
-	-	1.70311	5.80736		2.82977			0.487272	-1.0372	A-VI
Fgf13	fibroblast growth factor 13	78.8069	54.733	78.1513	20.0647	0.991681	-0.0120516	0.366592	-1.44775	A-VI
Sgms1	sphingomyelin synthase 1	57.9029	378.008	45.3672	120.236	0.783504	-0.351988	0.318078	-1.65255	A-VI
Usp54	ubiquitin specific peptidase 54	22.778	102.381	19.6281	36.3599	0.861713	-0.21472	0.355142	-1.49353	A-VI
Sema4g	sema domain, immunoglobulin domain (Ig), transmembrane domain (TM) and short cytoplasmic domain, (semaphorin) 4G	10.9276	23.7834	6.67941	10.3614	0.611245	-0.710178	0.435659	-1.19873	A-VI
Rbbp4	retinoblastoma binding protein 4	2.19032	4.43088		1.90581			0.43012	-1.21719	A-VI
Ccdc80	coiled-coil domain containing 80	30.4636	50.1932	23.5616	21.8961	0.773434	-0.370649	0.436236	-1.19682	A-VI
Prss30	protease, serine 30		7.04239		2.56977			0.3649	-1.45443	A-VI
Ghr	growth hormone receptor	9.35112	69.693	6.13728	29.2184	0.656315	-0.607539	0.419245	-1.25414	A-VI
Cbfa2t3	core-binding factor, runt domain, alpha subunit 2, translocated to, 3 (human)	12.7915	49.0972	7.60407	19.6528	0.594465	-0.750337	0.400283	-1.32091	A-VI
Gsap	gamma-secretase activating protein	6.80621	14.8752	6.81278	6.87714	1.00097	0.00139344	0.462322	-1.11303	A-VI
Il18	interleukin 18	1.95015	14.9709		3.53587			0.236183	-2.08202	A-VI
Kank1	KN motif and ankyrin repeat domains 1	46.6176	73.9755	26.3329	31.6234	0.564869	-0.824011	0.427484	-1.22606	A-VI
Sgsm1	small G protein signaling modulator 1	6.80238	4.05728	7.10174	1.59114	1.04401	0.0621325	0.392169	-1.35045	A-VI
Prss23	protease, serine 23		2.90355		1.38112			0.475665	-1.07198	A-VI
Morc2b	microrchidia 2B	1.50627	6.77893		2.75891			0.406982	-1.29696	A-VI
Gpc1	glypican 1	2.93224	32.7413	2.00759	14.1047	0.684663	-0.546534	0.430793	-1.21493	A-VI
Olfr1134	olfactory receptor 1134	4.64823	9.03186	3.12886	4.16573	0.67313	-0.571043	0.461227	-1.11645	A-VI
Per1	period circadian clock 1	8.74185	34.0558	8.67115	16.3355	0.991912	-0.0117161	0.479669	-1.05989	A-VI
Zfp36	zinc finger protein 36	4.22613	23.9733	3.60467	10.3721	0.852947	-0.229471	0.432654	-1.20872	A-VI
Nr4a2	nuclear receptor subfamily 4, group A, member 2	2.28489	13.3193	1.71059	3.86114	0.748655	-0.417628	0.289891	-1.78642	A-VI
Ehd3	EH-domain containing 3	2.58201	3.78669		1.41521			0.373734	-1.41992	A-VI
Pld2	phospholipase D2	26.1116	52.8651	18.5432	20.0092	0.710153	-0.493798	0.378495	-1.40165	A-VI
Gm2a	GM2 ganglioside activator protein	137.807	317.499	84.586	119.443	0.613802	-0.704154	0.376199	-1.41043	A-VI
Ltbp4	latent transforming growth factor beta binding protein 4	9.59862	37.0886	7.28274	13.9467	0.758728	-0.398346	0.376038	-1.41105	A-VI
Vwa7	von Willebrand factor A domain containing 7	33.377	37.0435	25.1628	12.1389	0.753897	-0.40756	0.327693	-1.60958	A-VI
Pdzrn3	PDZ domain containing RING finger 3	55.207	74.6995	33.6449	32.3393	0.609431	-0.714465	0.432925	-1.20781	A-VI
Osgep	O-sialoglycoprotein endopeptidase		3.65258		1.5831			0.433419	-1.20616	A-VI
Mical3	microtubule associated monooxygenase, calponin and LIM domain containing 3	4.62422	26.1464	3.76464	8.98902	0.814114	-0.296697	0.343795	-1.54038	A-VI
Egflam	EGF-like, fibronectin type III and laminin G domains	5.86791	18.4778	3.46764	6.10211	0.590949	-0.758894	0.330241	-1.59841	A-VI
4933414I15Rik	RIKEN cDNA 4933414I15 gene	2.64083	3.73387	1.55041	1.83505	0.587091	-0.768345	0.491461	-1.02485	A-VI
Gm32497	predicted gene, 32497	3.41036	17.457	1.85617	7.6035	0.544274	-0.877595	0.435555	-1.19907	A-VI
-	-	4.4862	23.9003	3.9582	8.44156	0.882304	-0.180652	0.353199	-1.50145	A-VI
-	-	12.9071	57.1993	11.472	27.2413	0.88881	-0.170053	0.476252	-1.0702	A-VI
Ar	androgen receptor	2.49665	59.4442		21.3091			0.358472	-1.48007	A-VI
Pbld2	phenazine biosynthesis-like protein domain containing 2		3.22878		1.45981			0.452124	-1.14521	A-VI
Tgfb3	transforming growth factor, beta 3	112.352	150.363	81.9889	59.8574	0.729749	-0.454527	0.398086	-1.32885	A-VI
Fblim1	filamin binding LIM protein 1	82.222	108.624	58.1554	47.3563	0.707297	-0.499612	0.435964	-1.19772	A-VI
Lurap1l	leucine rich adaptor protein 1-like	53.9904	50.4134	35.666	23.0648	0.660599	-0.598154	0.457513	-1.12812	A-VI
4930579K19Rik	RIKEN cDNA 4930579K19 gene		3.23838		1.52263			0.470182	-1.08871	A-VI
Nxf7	nuclear RNA export factor 7	3.51321	78.7335		26.1898			0.332639	-1.58797	A-VI
Tgm5	transglutaminase 5		14.9761		7.17359			0.479003	-1.06189	A-VI
Sat1	spermidine/spermine N1-acetyl transferase 1	182.639	535.946	167.381	243.858	0.916457	-0.125861	0.455005	-1.13605	A-VI
Naprt	nicotinate phosphoribosyltransferase	7.60695	22.4545	5.88522	9.73199	0.773663	-0.370222	0.433409	-1.2062	A-VI
Ppp2r2b	protein phosphatase 2, regulatory subunit B, beta	48.0421	19.5386	25.4471	5.40478	0.529684	-0.916795	0.276621	-1.85402	A-VI
Ano1	anoctamin 1, calcium activated chloride channel	43.9215	175.594	28.5699	60.8175	0.650477	-0.620431	0.346353	-1.52968	A-VI
Loxl1	lysyl oxidase-like 1	118.679	89.5365	88.4435	37.1657	0.745231	-0.42424	0.41509	-1.2685	A-VI
Cables1	CDK5 and Abl enzyme substrate 1	3.8173	21.9976		6.04968			0.275016	-1.86241	A-VI
Ttc28	tetratricopeptide repeat domain 28		3.58077		1.74863			0.488339	-1.03404	A-VI
Zfp579	zinc finger protein 579	43.5734	87.4764	29.5328	42.6829	0.677771	-0.561131	0.487936	-1.03523	A-VI
Filip1l	filamin A interacting protein 1-like	62.8064	111.179	43.0294	49.9218	0.685111	-0.54559	0.44902	-1.15515	A-VI
Prss23	protease, serine 23	75.5075	182.235	53.3227	82.0093	0.706191	-0.50187	0.45002	-1.15194	A-VI
B3galt1	UDP-Gal:betaGlcNAc beta 1,3-galactosyltransferase, polypeptide 1	4.42309	6.78162	4.253	1.7303	0.961546	-0.0565721	0.255146	-1.9706	A-VI
Usp53	ubiquitin specific peptidase 53	28.0983	71.9948	20.6839	32.0688	0.736128	-0.441971	0.445433	-1.16672	A-VI
Eno2	enolase 2, gamma neuronal	6.28092	25.1739	4.57337	7.54324	0.728138	-0.457717	0.299645	-1.73867	A-VI
Dtna	dystrobrevin alpha	2.14711	19.5002		2.89024			0.148216	-2.75423	A-VI
Zdhhc14	zinc finger, DHHC domain containing 14	1.42103	41.1144		8.76302			0.213138	-2.23014	A-VI
Slc39a8	solute carrier family 39 (metal ion transporter), member 8	3.14805	12.7807	2.62348	6.15741	0.833365	-0.26298	0.481774	-1.05357	A-VI
Arvcf	armadillo repeat gene deleted in velo-cardio-facial syndrome		3.88525		1.59887			0.411522	-1.28096	A-VI
Gga2	golgi associated, gamma adaptin ear containing, ARF binding protein 2	43.4353	107.967	35.0573	52.4246	0.807116	-0.309152	0.485561	-1.04227	A-VI
Abhd15	abhydrolase domain containing 15		4.17681		1.56445			0.374557	-1.41674	A-VI
Osr2	odd-skipped related 2		5.45773		1.93991			0.355442	-1.49231	A-VI
Basp1	brain abundant, membrane attached signal protein 1	265.184	80.9045	195.979	19.5397	0.739033	-0.436289	0.241515	-2.04981	A-VI
3110062M04Rik	RIKEN cDNA 3110062M04 gene	29.1893	78.0446	17.0624	32.9348	0.584543	-0.774619	0.421999	-1.24469	A-VI
Stfa2	stefin A2	1.80574	7.60041		3.09984			0.407852	-1.29388	A-VI
Tnk2	tyrosine kinase, non-receptor, 2	2.7199	10.7771	2.28442	5.30133	0.839889	-0.251729	0.491908	-1.02354	A-VI
B3gnt9	UDP-GlcNAc:betaGal beta-1,3-N-acetylglucosaminyltransferase 9	17.1742	30.0046	10.6342	13.8523	0.619199	-0.691525	0.461672	-1.11506	A-VI
Pard6b	par-6 family cell polarity regulator beta	141.369	243.91	116.976	111.369	0.827453	-0.273251	0.456598	-1.131	A-VI
-	-	7.47745	15.6153	5.92706	5.78723	0.792658	-0.335229	0.370613	-1.43201	A-VI
Cebpb	CCAAT/enhancer binding protein (C/EBP), beta	1029.42	1096.22	833.761	509.134	0.809932	-0.304127	0.464445	-1.10642	A-VI
Gadd45a	growth arrest and DNA-damage-inducible 45 alpha	125.663	647.686	76.0879	307.157	0.605493	-0.723817	0.474237	-1.07632	A-VI
Kcnab1	potassium voltage-gated channel, shaker-related subfamily, beta member 1	108.823	149.784	75.4285	73.0828	0.693133	-0.528795	0.487923	-1.03528	A-VI
Anapc15	anaphase prompoting complex C subunit 15	9.76435	54.9555	9.67344	23.2488	0.990689	-0.0134957	0.423047	-1.24111	A-VI
Dusp10	dual specificity phosphatase 10	2.40952	34.9993	1.99334	6.63526	0.827276	-0.27356	0.189583	-2.3991	A-VI
Dram1	DNA-damage regulated autophagy modulator 1		5.73771		1.55662			0.271297	-1.88206	A-VI
Hkdc1	hexokinase domain containing 1	2.54056	4.90932	2.02869	2.40189	0.798524	-0.324593	0.489251	-1.03135	A-VI
Sord	sorbitol dehydrogenase	25.0326	180.558	22.2696	86.3555	0.889623	-0.168733	0.478271	-1.0641	A-VI
Xdh	xanthine dehydrogenase	3.46953	3.91593	2.02228	1.88727	0.582867	-0.77876	0.481947	-1.05305	A-VI
Star	steroidogenic acute regulatory protein		10.3629		2.82721			0.272821	-1.87397	A-VI
Upk1b	uroplakin 1B	290.364	74.973	153.535	26.6789	0.528766	-0.919298	0.355847	-1.49067	A-VI
Pbxip1	pre B cell leukemia transcription factor interacting protein 1	31.5048	180.581	22.84	89.9491	0.724969	-0.464009	0.498109	-1.00547	A-VI
-	-	35.8989	103.826	26.7285	50.6062	0.74455	-0.425559	0.487415	-1.03678	A-VI
Cyp2s1	cytochrome P450, family 2, subfamily s, polypeptide 1	126.511	710.128	101.341	275.917	0.801047	-0.320042	0.388546	-1.36384	A-VI
Myo1b	myosin IB	4.66732	26.9786	4.5383	12.2177	0.972357	-0.0404418	0.452866	-1.14284	A-VI
Zyx	zyxin	129.444	545.738	122.832	187.046	0.948915	-0.0756498	0.342739	-1.54482	A-VI
Dbn1	drebrin 1	21.4382	76.8594	12.2866	27.2819	0.573116	-0.803102	0.354958	-1.49428	A-VI
Tcn2	transcobalamin 2	11.5249	175.752	7.30108	72.5995	0.633502	-0.658578	0.413079	-1.27551	A-VI
Gde1	glycerophosphodiester phosphodiesterase 1	208.694	893.613	163.467	382.507	0.783282	-0.352396	0.428045	-1.22417	A-VI
Ell3	elongation factor RNA polymerase II-like 3		3.97845		1.89552			0.476447	-1.06961	A-VI
Myo1d	myosin ID	71.5199	91.6166	49.808	44.6792	0.696422	-0.521967	0.487676	-1.036	A-VI
Epha7	Eph receptor A7	19.3608	11.2433	15.3346	4.27821	0.792045	-0.336346	0.380511	-1.39399	A-VI
Gm4070	predicted gene 4070		6.24098		3.01363			0.482878	-1.05027	A-VI
Trim12a	tripartite motif-containing 12A	2.03962	12.4409		5.88509			0.473045	-1.07995	A-VI
-	-	1.48484	4.50515		1.77458			0.393901	-1.3441	A-VI
Rasgef1a	RasGEF domain family, member 1A		6.7814		1.77469			0.261699	-1.93402	A-VI
Pcdhb17	protocadherin beta 17		8.56281		2.61191			0.30503	-1.71298	A-VI
Prg4	proteoglycan 4 (megakaryocyte stimulating factor, articular superficial zone protein)	6.76276	39.715		4.55878			0.114787	-3.12296	A-VI
Fgfr2	fibroblast growth factor receptor 2	4.26981	5.34791		2.67249			0.499725	-1.00079	A-VI
Usp9x	ubiquitin specific peptidase 9, X chromosome	7.33138	29.0172	5.52175	12.349	0.753167	-0.408959	0.425576	-1.23251	A-VI
Soga3	SOGA family member 3	4.4515	8.61311	4.40127	4.29654	0.988716	-0.0163723	0.498837	-1.00336	A-VI
Nudt16	nudix (nucleoside diphosphate linked moiety X)-type motif 16		9.39066		3.12611			0.332895	-1.58686	A-VI
Usp54	ubiquitin specific peptidase 54	2.29083	4.75847		2.26262			0.475493	-1.0725	A-VI
Cish	cytokine inducible SH2-containing protein	11.0217	72.584	9.25132	26.487	0.839376	-0.25261	0.364915	-1.45437	A-VI
Ahrr	aryl-hydrocarbon receptor repressor		5.70693		1.38112			0.242007	-2.04688	A-VI
-	-	10.4032	38.8642	9.8876	17.5615	0.950439	-0.0733336	0.451867	-1.14603	A-VI
Epb41l4a	erythrocyte membrane protein band 4.1 like 4a	32.1424	49.2047	22.5786	10.6849	0.702454	-0.509525	0.217152	-2.20323	A-VI
Pak3	p21 protein (Cdc42/Rac)-activated kinase 3	22.6755	12.6927	17.0416	1.93745	0.751545	-0.412069	0.152643	-2.71176	A-VI
C2	complement component 2 (within H-2S)		3.37507		1.39934			0.41461	-1.27017	A-VI
Pecam1	platelet/endothelial cell adhesion molecule 1		4.50483		1.46999			0.326314	-1.61567	A-VI
Prrc2c	proline-rich coiled-coil 2C	59.7979	218.746	54.0395	65.9758	0.903701	-0.146082	0.30161	-1.72925	A-VI
Plet1os	placenta expressed transcript 1, opposite strand		28.892		11.189			0.38727	-1.36859	A-VI
AV039307	expressed sequence AV039307		3.83688		1.5044			0.39209	-1.35074	A-VI
Ccdc136	coiled-coil domain containing 136	29.3483	37.7948	16.3191	14.6872	0.556049	-0.846715	0.388604	-1.36363	A-VI
Bdh2	3-hydroxybutyrate dehydrogenase, type 2		42.2698		17.944			0.424511	-1.23612	A-VI
Rnase4	ribonuclease, RNase A family 4	14.9265	97.3252	7.81486	33.3546	0.523556	-0.933584	0.342713	-1.54493	A-VI
Acp5	acid phosphatase 5, tartrate resistant		4.36814		2.11307			0.483745	-1.04768	A-VI
Cib3	calcium and integrin binding family member 3		14.3727		4.71158			0.327814	-1.60905	A-VI
Scn4b	sodium channel, type IV, beta		5.13931		2.52538			0.491386	-1.02507	A-VI
Gm4984	predicted pseudogene 4984		7.75817	1.42799	3.86104			0.497673	-1.00673	A-VI
Kcnd2	potassium voltage-gated channel, Shal-related family, member 2		3.7868		1.66983			0.440962	-1.18127	A-VI
Gm39695	predicted gene, 39695	9.5088	31.2141	9.86919	12.2099	1.0379	0.0536682	0.391165	-1.35415	A-VI
B930095G15Rik	RIKEN cDNA B930095G15 gene	11.7059	29.8726	11.7129	14.4797	1.00059	0.000854202	0.484714	-1.04479	A-VI
Ssbp2	single-stranded DNA binding protein 2	20.5388	60.924	12.5754	28.2396	0.612277	-0.707744	0.463522	-1.10929	A-VI
A130014A01Rik	RIKEN cDNA A130014A01 gene	2.50293	9.97319	1.41331	4.25215	0.56466	-0.824546	0.426359	-1.22986	A-VI
Ffar4	free fatty acid receptor 4	1.44328	10.6098		3.2494			0.306263	-1.70716	A-VI
-	-	2.87958	11.2269	2.50472	5.17052	0.869819	-0.201213	0.460547	-1.11858	A-VI
-	-		10.6642		4.07116			0.381758	-1.38927	A-VI
Sytl1	synaptotagmin-like 1		9.1612		3.98991			0.435523	-1.19918	A-VI
Tmem81	transmembrane protein 81		3.54039		1.748			0.493731	-1.0182	A-VI
Rgs2	regulator of G-protein signaling 2		40.4745	1.97252	11.165			0.275852	-1.85803	A-VI
Pdgfc	platelet-derived growth factor, C polypeptide	33.7542	211.075	25.4857	84.8913	0.75504	-0.405374	0.402185	-1.31407	A-VI
Parp3	poly (ADP-ribose) polymerase family, member 3	8.76364	26.0209	7.56534	10.6455	0.863265	-0.212124	0.409112	-1.28943	A-VI
Large	like-glycosyltransferase	11.0828	42.2922	8.48437	16.2915	0.765541	-0.385448	0.385212	-1.37628	A-VI
Ak5	adenylate kinase 5	11.0877	5.38829	5.56974	1.89808	0.502335	-0.993279	0.35226	-1.50529	A-VI
Zfc3h1	zinc finger, C3H1-type containing	30.662	99.2693	28.1005	48.3151	0.916458	-0.12586	0.486708	-1.03887	A-VI
B130006D01Rik	RIKEN cDNA B130006D01 gene	2.76347	13.4105	2.75437	6.47777	0.996709	-0.00475544	0.483037	-1.0498	A-VI
Hspa1a	heat shock protein 1A	7.77245	85.4879	7.52371	14.8445	0.967997	-0.0469257	0.173645	-2.52579	A-VI
4933421O10Rik	RIKEN cDNA 4933421O10 gene	1.47751	3.24551		1.55704			0.479752	-1.05964	A-VI
Slc8a1	solute carrier family 8 (sodium/calcium exchanger), member 1	8.24509	16.3339	4.87708	6.70336	0.591513	-0.757519	0.410396	-1.28491	A-VI
-	-	115.738	346.669	136.457	143.212	1.17902	0.237583	0.413108	-1.27541	A-VI
Zfp688	zinc finger protein 688	23.8566	45.839	21.6469	22.7497	0.907375	-0.140229	0.496296	-1.01073	A-VI
Mapk8ip1	mitogen-activated protein kinase 8 interacting protein 1	15.5606	31.0516	11.4784	12.3668	0.737658	-0.438976	0.398268	-1.32819	A-VI
Cmtm8	CKLF-like MARVEL transmembrane domain containing 8	3.85469	12.0336	1.95756	5.20494	0.507838	-0.977561	0.432534	-1.20912	A-VI
Kdm5b	lysine (K)-specific demethylase 5B	18.0074	115.93	12.0854	53.6791	0.671138	-0.575319	0.46303	-1.11082	A-VI
Anks1	ankyrin repeat and SAM domain containing 1	13.9578	40.3235	14.5699	19.3825	1.04385	0.061917	0.480675	-1.05687	A-VI
Dusp13	dual specificity phosphatase 13	1.87794	6.85052	1.77918	3.19718	0.947408	-0.0779416	0.466706	-1.09941	A-VI
Klhdc8b	kelch domain containing 8B		24.8654		9.56667			0.384738	-1.37805	A-VI
Pde4d	phosphodiesterase 4D, cAMP specific	1.59598	4.44016		2.0185			0.4546	-1.13733	A-VI
Cyp3a13	cytochrome P450, family 3, subfamily a, polypeptide 13		9.12817		3.4754			0.380734	-1.39315	A-VI
Shroom3	shroom family member 3	107.342	362.591	129.466	145.238	1.20611	0.270362	0.400557	-1.31992	A-VI
Fam134b	family with sequence similarity 134, member B	161.356	824.495	130.912	381.17	0.811326	-0.301647	0.462307	-1.11308	A-VI
Fam210b	family with sequence similarity 210, member B	19.013	103.12	14.5472	45.7401	0.765118	-0.386246	0.443562	-1.17279	A-VI
Tbc1d2	TBC1 domain family, member 2	1.48426	3.29324	1.39249	1.48597	0.93817	-0.0920788	0.451219	-1.1481	A-VI
Hsp25-ps1	heat shock protein 25, pseudogene 1	150.356	458.661	105.005	213.244	0.698372	-0.517932	0.464928	-1.10492	A-VI
Alms1-ps2	Alstrom syndrome 1, pseudogene 2	9.08893	23.0799	9.37981	10.2304	1.032	0.0454471	0.443261	-1.17377	A-VI
Kng2	kininogen 2		34.0011		11.4752			0.337494	-1.56707	A-VI
-	-	2.84419	10.044	3.22411	4.94228	1.13358	0.180885	0.492062	-1.02309	A-VI
-	-	7.3315	48.2037	5.52569	21.2249	0.753692	-0.407952	0.440317	-1.18339	A-VI
-	-	2.02505	6.0083	1.47561	2.1657	0.728681	-0.45664	0.360452	-1.47212	A-VI
-	-	1.47751	10.6549	1.41689	3.24156	0.95897	-0.060442	0.304233	-1.71675	A-VI
Kif5b	kinesin family member 5B		3.17392		1.35699			0.427543	-1.22586	A-VI
-	-	1110.07	1384.39	945.361	480.041	0.851626	-0.231708	0.346753	-1.52802	A-VI
Fuca2	fucosidase, alpha-L- 2, plasma	21.3463	57.8026	15.7633	25.0176	0.738456	-0.437416	0.43281	-1.20819	A-VI
Daglb	diacylglycerol lipase, beta	14.9895	28.2705	13.5923	13.1606	0.906791	-0.141159	0.465526	-1.10307	A-VI
Prl3c1	prolactin family 3, subfamily c, member 1		12.6054		2.38153			0.188928	-2.40409	A-VI
2010107G23Rik	RIKEN cDNA 2010107G23 gene	1.87817	7.65114		2.85561			0.373227	-1.42187	A-VI
Larp6	La ribonucleoprotein domain family, member 6	5.89016	26.3598	3.63974	11.2936	0.617936	-0.694471	0.428442	-1.22283	A-VI
Ccdc68	coiled-coil domain containing 68	34.4259	80.7134	22.1232	25.7505	0.642632	-0.637935	0.319036	-1.64821	A-VI
Pcdhb22	protocadherin beta 22		8.31329		2.31526			0.278501	-1.84425	A-VI
Hdac11	histone deacetylase 11		6.49451		2.86408			0.441	-1.18115	A-VI
Ypel1	yippee-like 1 (Drosophila)		8.59638		3.74568			0.435728	-1.1985	A-VI
Mef2d	myocyte enhancer factor 2D	149.411	270.578	109.983	102.107	0.736114	-0.441999	0.377366	-1.40596	A-VI
Mal2	mal, T cell differentiation protein 2	454.908	377.241	293.64	129.536	0.645494	-0.631525	0.343376	-1.54214	A-VI
Lrig2	leucine-rich repeats and immunoglobulin-like domains 2	3.7013	5.52932	3.23032	1.98482	0.872753	-0.196354	0.358962	-1.4781	A-VI
Klk1b22	kallikrein 1-related peptidase b22	1.38364	3.35132		1.58289			0.472318	-1.08217	A-VI
1700025G04Rik	RIKEN cDNA 1700025G04 gene	93.5678	270.87	94.77	131.393	1.01285	0.018419	0.485077	-1.04372	A-VI
Chd6	chromodomain helicase DNA binding protein 6	3.06944	14.6052	3.68538	7.15964	1.20067	0.263837	0.490213	-1.02852	A-VI
Psd3	pleckstrin and Sec7 domain containing 3	5.17946	21.9516	4.27637	10.5014	0.82564	-0.276415	0.478391	-1.06374	A-VI
Lpp	LIM domain containing preferred translocation partner in lipoma	30.3086	89.3626	27.5025	44.0317	0.907415	-0.140165	0.49273	-1.02113	A-VI
C130021I20Rik	Riken cDNA C130021I20 gene	1.8274	4.60039	1.40689	2.26325	0.769884	-0.377287	0.491969	-1.02336	A-VI
Ccl27a	chemokine (C-C motif) ligand 27A	22.5722	79.6959	20.5968	39.3543	0.912487	-0.132125	0.493806	-1.01798	A-VI
Socs3	suppressor of cytokine signaling 3	188.086	460.721	179.437	211.453	0.95402	-0.067908	0.45896	-1.12356	A-VI
-	-	2.76347	5.21112	1.70439	1.59114	0.616756	-0.697227	0.305336	-1.71153	A-VI
-	-		9.87677		4.41993			0.447508	-1.16001	A-VI
Stat3	signal transducer and activator of transcription 3	54.7445	218.516	51.5021	98.7865	0.940773	-0.0880819	0.452079	-1.14535	A-VI
Ninl	ninein-like	41.3256	98.34	42.0853	38.9914	1.01838	0.0262798	0.396496	-1.33462	A-VI
4933439C10Rik	RIKEN cDNA 4933439C10 gene	11.1089	50.483	9.83763	20.5083	0.885563	-0.175333	0.406242	-1.29959	A-VI
Zhx2	zinc fingers and homeoboxes 2	4.00728	8.75479	4.0303	3.60673	1.00574	0.00826284	0.411973	-1.27938	A-VI
-	-	2768.63	4089.7	1663.66	1690.36	0.600895	-0.734814	0.413323	-1.27466	A-VI
-	-	6.82599	11.2462	5.60042	5.3334	0.820455	-0.285504	0.474239	-1.07632	A-VI
Mt2	metallothionein 2	85.4335	372.31	82.4608	124.979	0.965205	-0.0510927	0.335685	-1.57482	A-VI
F2r	coagulation factor II (thrombin) receptor	565.928	1288.63	704.918	643.38	1.2456	0.316838	0.499275	-1.00209	A-VI
Zfp37	zinc finger protein 37	10.4399	17.2356	9.25132	8.38026	0.886152	-0.174374	0.486218	-1.04033	A-VI
Rab38	RAB38, member RAS oncogene family	4.0513	3.01594	2.12657	1.49636	0.52491	-0.929857	0.49615	-1.01115	A-VI
Epha4	Eph receptor A4	24.1577	21.5215	23.9672	5.9372	0.992114	-0.0114216	0.275873	-1.85792	A-VI
Sphk2	sphingosine kinase 2	12.3659	47.5948	12.2512	20.9181	0.990728	-0.0134397	0.439504	-1.18605	A-VI
F11r	F11 receptor	515.184	1069.62	385.579	531.632	0.74843	-0.41806	0.49703	-1.0086	A-VI
Foxo1	forkhead box O1	8.62305	24.5058	8.45099	11.7395	0.980047	-0.0290767	0.479051	-1.06175	A-VI
Spryd3	SPRY domain containing 3	29.3642	69.1597	30.2682	29.7856	1.03078	0.0437429	0.430678	-1.21532	A-VI
Gjb4	gap junction protein, beta 4	22.7627	6.25739	18.1562	3.03979	0.797629	-0.32621	0.485793	-1.04159	A-VI
Armcx3	armadillo repeat containing, X-linked 3	3.28818	8.00737	1.76443	1.86142	0.536596	-0.898091	0.232464	-2.10492	A-VI
Add3	adducin 3 (gamma)	108.454	305.086	75.6354	142.571	0.697397	-0.519947	0.467316	-1.09753	A-VI
Mpv17l	Mpv17 transgene, kidney disease mutant-like		6.24098		2.88188			0.461768	-1.11476	A-VI
Atad2b	ATPase family, AAA domain containing 2B		3.14984		1.36524			0.433431	-1.20613	A-VI
Piezo1	piezo-type mechanosensitive ion channel component 1	159.598	292.629	174.784	137.612	1.09515	0.131129	0.470262	-1.08846	A-VI
Dab2	disabled 2, mitogen-responsive phosphoprotein	13.8073	141.851	22.5367	57.768	1.63223	0.706844	0.407245	-1.29603	A-VI
Casz1	castor zinc finger 1	21.9876	44.4503	15.7011	16.6346	0.714087	-0.485827	0.37423	-1.418	A-VI
Fam83g	family with sequence similarity 83, member G	3.81707	4.36868	3.04904	2.07145	0.79879	-0.324112	0.474159	-1.07656	A-VI
Tmsb15b2	thymosin beta 15b2		6.12793		1.90591			0.31102	-1.68492	A-VI
-	-	31.0928	142.032	30.4785	65.9624	0.980243	-0.0287888	0.46442	-1.1065	A-VI
Raph1	Ras association (RalGDS/AF-6) and pleckstrin homology domains 1		3.68368		1.44952			0.393499	-1.34557	A-VI
-	-	1716.44	1037.86	1307.4	518.266	0.761696	-0.392714	0.499358	-1.00185	A-VI
Pttg1	pituitary tumor-transforming gene 1	6.18121	17.1692	6.11165	7.14722	0.988746	-0.0163285	0.416282	-1.26437	A-VI
Siah1a	seven in absentia 1A	43.1295	101.684	43.4188	44.9398	1.00671	0.00964236	0.441955	-1.17803	A-VI
Slc12a7	solute carrier family 12, member 7	88.3509	969.855	81.2794	297.102	0.919961	-0.120355	0.306336	-1.70681	A-VI
Dlx4	distal-less homeobox 4	2.21257	5.95076	2.09086	2.92434	0.944994	-0.0816233	0.491423	-1.02496	A-VI
Il16	interleukin 16	9.28355	18.7848	9.17455	7.9423	0.988259	-0.017039	0.422804	-1.24194	A-VI
Calcoco1	calcium binding and coiled coil domain 1	1.63742	27.1777		10.1626			0.373932	-1.41915	A-VI
Map1lc3b	microtubule-associated protein 1 light chain 3 beta	104.663	567.681	95.2309	272.833	0.909884	-0.136245	0.48061	-1.05706	A-VI
Tmem98	transmembrane protein 98	224.811	430.722	219.132	151.972	0.974741	-0.0369095	0.35283	-1.50295	A-VI
Ormdl3	ORM1-like 3 (S. cerevisiae)	34.6623	162.57	33.0567	73.2106	0.953679	-0.0684248	0.450332	-1.15094	A-VI
Zswim8	zinc finger SWIM-type containing 8	34.0705	115.415	45.581	49.1103	1.33784	0.419909	0.425512	-1.23273	A-VI
Aldh6a1	aldehyde dehydrogenase family 6, subfamily A1	21.1801	129.651	12.7712	50.3086	0.60298	-0.729817	0.388032	-1.36575	A-VI
Baz2a	bromodomain adjacent to zinc finger domain, 2A	2.73505	12.1461	3.28649	3.75618	1.20162	0.264981	0.30925	-1.69316	A-VI
Ttc28	tetratricopeptide repeat domain 28	11.5859	89.5879	10.8478	31.705	0.936291	-0.0949712	0.353899	-1.49859	A-VI
Cacnb3	calcium channel, voltage-dependent, beta 3 subunit	70.9893	106.262	39.8383	36.9561	0.561187	-0.833446	0.347784	-1.52374	A-VI
Slc4a3	solute carrier family 4 (anion exchanger), member 3	11.2401	48.1459	8.98677	23.3738	0.799531	-0.322774	0.485478	-1.04252	A-VI
Cyp26a1	cytochrome P450, family 26, subfamily a, polypeptide 1	4.97141	17.9296	4.5088	8.92855	0.906945	-0.140913	0.49798	-1.00584	A-VI
Cd55b	CD55 molecule, decay accelerating factor for complement B		9.30492		2.57771			0.277026	-1.85191	A-VI
Arhgap29	Rho GTPase activating protein 29	22.473	58.0766	14.2913	25.6018	0.635933	-0.653053	0.440828	-1.18171	A-VI
Spata2	spermatogenesis associated 2	28.2354	70.4805	24.2017	34.3107	0.857141	-0.222396	0.486812	-1.03856	A-VI
Rcan2	regulator of calcineurin 2	33.167	223.104	27.2994	85.2829	0.823088	-0.280881	0.382256	-1.38739	A-VI
Rab6b	RAB6B, member RAS oncogene family	11.365	41.8501	6.07037	12.0017	0.534127	-0.904745	0.286778	-1.802	A-VI
Pmepa1	prostate transmembrane protein, androgen induced 1	89.012	63.672	70.9383	22.464	0.796952	-0.327436	0.352808	-1.50305	A-VI
Mucl2	mucin-like 2		13.2281		6.38341			0.482563	-1.05121	A-VI
Bcar1	breast cancer anti-estrogen resistance 1	85.9382	166.066	98.7339	81.008	1.14889	0.200246	0.487806	-1.03562	A-VI
Serpinb9f	serine (or cysteine) peptidase inhibitor, clade B, member 9f	25.7322	34.0275	19.4141	16.6003	0.754465	-0.406475	0.48785	-1.03549	A-VI
Dock11	dedicator of cytokinesis 11	4.8517	21.2361	4.37191	8.15509	0.901108	-0.150227	0.38402	-1.38075	A-VI
Zfp870	zinc finger protein 870	1.95038	5.15583	2.07646	2.55155	1.06465	0.0903729	0.494886	-1.01483	A-VI
-	-	6.78631	21.1069	4.70455	9.70003	0.693241	-0.528571	0.459568	-1.12165	A-VI
-	-	12.0936	8.42913	17.1521	1.48597	1.41829	0.504149	0.17629	-2.50398	A-VI
Rhox5	reproductive homeobox 5	21.3305	12.1778	18.1267	5.66906	0.849803	-0.234799	0.465522	-1.10308	A-VI
Osmr	oncostatin M receptor	54.7121	61.2115	56.7644	19.3771	1.03751	0.0531279	0.31656	-1.65945	A-VI
-	-	2.32205	14.3628		2.37818			0.165579	-2.59441	A-VI
Bcl3	B cell leukemia/lymphoma 3	12.3009	25.2199	11.4927	10.5112	0.934302	-0.0980397	0.416782	-1.26264	A-VI
Pmaip1	phorbol-12-myristate-13-acetate-induced protein 1	17.1432	37.63	8.8024	13.719	0.513463	-0.961668	0.364577	-1.45571	A-VI
Gaa	glucosidase, alpha, acid	105.926	470.887	102.27	230.172	0.965482	-0.0506789	0.488805	-1.03267	A-VI
Npc1	Niemann-Pick type C1	52.8071	185.223	53.4334	70.2074	1.01186	0.0170105	0.379042	-1.39957	A-VI
Mxi1	MAX interactor 1, dimerization protein	105.862	301.376	94.8013	135.633	0.895519	-0.159204	0.450046	-1.15186	A-VI
Col6a1	collagen, type VI, alpha 1	73.8103	72.5923	42.1528	34.644	0.571096	-0.808195	0.477241	-1.06721	A-VI
Irf9	interferon regulatory factor 9	11.268	25.5979	6.79555	12.063	0.603084	-0.729569	0.471249	-1.08544	A-VI
Ncald	neurocalcin delta		10.9497		2.8141			0.257002	-1.96015	A-VI
Fkbp1b	FK506 binding protein 1b	5.39351	14.6577	3.21184	6.8974	0.595502	-0.747822	0.470566	-1.08753	A-VI
Bicc1	BicC family RNA binding protein 1	255.187	467.938	190.259	227.556	0.745568	-0.423588	0.486296	-1.04009	A-VI
Olfml2b	olfactomedin-like 2B	196.476	892.77	162.934	269.07	0.829283	-0.270063	0.301388	-1.73031	A-VI
Ubr2	ubiquitin protein ligase E3 component n-recognin 2	1.46213	12.0176		2.30507			0.191808	-2.38227	A-VI
Pxylp1	2-phosphoxylose phosphatase 1	16.2065	77.946	15.501	26.1622	0.956469	-0.0642105	0.335645	-1.57499	A-VI
Lars2	leucyl-tRNA synthetase, mitochondrial	2545.48	2244.15	1901.07	840.218	0.746843	-0.421122	0.374403	-1.41734	A-VI
Maml3	mastermind like 3 (Drosophila)		8.49068		4.0002			0.471128	-1.08581	A-VI
Pde4d	phosphodiesterase 4D, cAMP specific		3.62914		1.72216			0.474535	-1.07541	A-VI
Gltscr1	glioma tumor suppressor candidate region gene 1	8.20141	21.4414	11.6237	9.44359	1.41728	0.503123	0.440438	-1.18299	A-VI
Tmem132a	transmembrane protein 132A	55.1259	104.015	45.1433	48.4753	0.818913	-0.288218	0.46604	-1.10148	A-VI
Card10	caspase recruitment domain family, member 10	18.677	31.9949	13.1973	10.585	0.706608	-0.501017	0.330834	-1.59582	A-VI
Trp53inp1	transformation related protein 53 inducible nuclear protein 1	33.0843	241.609	27.5931	78.6323	0.834024	-0.261839	0.325453	-1.61948	A-VI
Tlr2	toll-like receptor 2	3.69278	6.69298	2.05551	2.47275	0.556628	-0.845215	0.369454	-1.43653	A-VI
Xpr1	xenotropic and polytropic retrovirus receptor 1	6.26892	28.6979	3.94972	9.39127	0.630048	-0.666465	0.327245	-1.61156	A-VI
Fam135a	family with sequence similarity 135, member A	14.5484	33.4495	13.3697	13.7559	0.918979	-0.121896	0.411242	-1.28194	A-VI
Tubb2b	tubulin, beta 2B class IIB	208.543	562.958	155.918	133.111	0.747651	-0.419563	0.23645	-2.0804	A-VI
Tmeff1	transmembrane protein with EGF-like and two follistatin-like domains 1	3.94147	7.75362		2.63541			0.339894	-1.55684	A-VI
Arhgap28	Rho GTPase activating protein 28		7.68637		3.40475			0.44296	-1.17475	A-VI
Ccdc67	coiled-coil domain containing 67	2.2256	4.7226	1.90993	2.28105	0.858164	-0.220674	0.483007	-1.04988	A-VI
Prss55	protease, serine 55	1.79036	6.04653	1.92475	2.82162	1.07507	0.104427	0.466651	-1.09958	A-VI
Zfp335	zinc finger protein 335	7.49489	28.2926	8.12697	10.4825	1.08433	0.11681	0.370503	-1.43244	A-VI
Myo5c	myosin VC		5.77637		2.48883			0.430864	-1.21469	A-VI
Clec3b	C-type lectin domain family 3, member b		3.70062	1.48175	1.73265			0.468205	-1.09479	A-VI
Cc2d2a	coiled-coil and C2 domain containing 2A	5.295	8.66593	3.61906	3.67686	0.683487	-0.549014	0.424289	-1.23688	A-VI
Mast4	microtubule associated serine/threonine kinase family member 4	2.06592	6.04144		2.20998			0.365804	-1.45086	A-VI
Rap1gap	Rap1 GTPase-activating protein	8.35188	122.034	7.28005	47.2416	0.871665	-0.198154	0.387117	-1.36916	A-VI
Dusp8	dual specificity phosphatase 8	7.05336	14.1907	5.22192	6.12858	0.740345	-0.43373	0.431872	-1.21133	A-VI
Tnfaip6	tumor necrosis factor alpha induced protein 6	36.5443	58.654	21.2995	23.7629	0.582841	-0.778827	0.405136	-1.30352	A-VI
Olfr1029	olfactory receptor 1029	2.57572	17.7389		6.24393			0.351992	-1.50639	A-VI
Thbd	thrombomodulin	4.48643	15.5768	4.1341	5.43836	0.921466	-0.117997	0.349131	-1.51816	A-VI
Clk3	CDC-like kinase 3	24.5203	108.805	24.3624	51.5471	0.993563	-0.00931694	0.473756	-1.07778	A-VI
Rnasel	ribonuclease L (2', 5'-oligoisoadenylate synthetase-dependent)		6.24119		2.23635			0.358321	-1.48067	A-VI
Cotl1	coactosin-like 1 (Dictyostelium)	45.4608	232.031	25.7057	101.527	0.565447	-0.822535	0.437559	-1.19245	A-VI
Adrb2	adrenergic receptor, beta 2	4.60443	8.32557	2.58142	2.68011	0.560638	-0.834859	0.321913	-1.63526	A-VI
Natd1	N-acetyltransferase domain containing 1	13.8509	38.8728	11.8086	18.5453	0.852554	-0.230137	0.477076	-1.06771	A-VI
Nmb	neuromedin B	2.59727	11.7656	2.12416	3.83466	0.817845	-0.290102	0.325921	-1.61741	A-VI
Apoh	apolipoprotein H		4.4882		1.87944			0.41875	-1.25584	A-VI
Kit	kit oncogene	5.46806	47.6287		2.07928			0.0436561	-4.51767	A-VI
Hpx	hemopexin		7.90178		2.67217			0.338173	-1.56416	A-VI
Spsb2	splA/ryanodine receptor domain and SOCS box containing 2	71.7168	226.864	57.3995	111.833	0.800363	-0.321273	0.492952	-1.02048	A-VI
Kcnu1	potassium channel, subfamily U, member 1	18.7132	59.6238	14.7882	28.1533	0.790253	-0.339614	0.472183	-1.08258	A-VI
Azin2	antizyme inhibitor 2		6.74783		2.64846			0.392491	-1.34927	A-VI
Ntn4	netrin 4	22.8637	85.3784	13.0271	22.7261	0.569771	-0.811547	0.266181	-1.90952	A-VI
Adarb1	adenosine deaminase, RNA-specific, B1	2.7482	9.66157	1.86237	4.31262	0.67767	-0.561346	0.446369	-1.16369	A-VI
Ttll1	tubulin tyrosine ligase-like 1	55.0458	113.056	50.6365	50.2628	0.919899	-0.120452	0.444585	-1.16947	A-VI
Elmo3	engulfment and cell motility 3	7.31366	23.041	5.91583	10.7798	0.808874	-0.306014	0.467851	-1.09588	A-VI
Fam209	family with sequence similarity 209		7.32258		2.14993			0.293603	-1.76806	A-VI
Apbb1	amyloid beta (A4) precursor protein-binding, family B, member 1	22.375	55.6321	23.3955	22.5343	1.04561	0.0643445	0.405059	-1.3038	A-VI
Zfhx3	zinc finger homeobox 3	4.76411	16.8485	7.61918	7.17583	1.59929	0.677428	0.425904	-1.2314	A-VI
Matn2	matrilin 2	4.583	45.6237	3.19096	21.4534	0.69626	-0.522303	0.470225	-1.08858	A-VI
1700029I15Rik	RIKEN cDNA 1700029I15 gene		4.48086		1.8537			0.413692	-1.27337	A-VI
Tnip3	TNFAIP3 interacting protein 3	10.5559	18.2297	9.27462	7.0032	0.87862	-0.186688	0.384164	-1.38021	A-VI
Tpbg	trophoblast glycoprotein	5.43965	6.60466	4.30105	1.96628	0.790687	-0.338822	0.297711	-1.74802	A-VI
-	-	57.4953	121.925	44.567	55.8995	0.775143	-0.367466	0.458476	-1.12508	A-VI
-	-	7.54068	16.2548	5.61736	5.56937	0.744941	-0.424802	0.342629	-1.54528	A-VI
Mab21l1	mab-21-like 1 (C. elegans)	10.5123	32.313	9.74216	15.3691	0.926737	-0.109767	0.475633	-1.07208	A-VI
Stard5	StAR-related lipid transfer (START) domain containing 5	18.3667	24.027	18.7779	11.4327	1.02239	0.0319443	0.475828	-1.07149	A-VI
Esx1	extraembryonic, spermatogenesis, homeobox 1	2.56897	9.90808	3.56903	4.72249	1.38928	0.474341	0.47663	-1.06906	A-VI
Hap1	huntingtin-associated protein 1	8.35481	19.8	6.36379	8.81607	0.761692	-0.392721	0.445256	-1.16729	A-VI
Gadd45b	growth arrest and DNA-damage-inducible 45 beta	84.7406	220.587	120.649	92.1679	1.42375	0.509695	0.41783	-1.25901	A-VI
Casp6	caspase 6	113.488	718.419	69.3217	336.855	0.61083	-0.711157	0.468883	-1.0927	A-VI
Car11	carbonic anhydrase 11		3.04748		1.46743			0.481524	-1.05432	A-VI
Pex26	peroxisomal biogenesis factor 26	15.1493	62.1818	13.2265	28.085	0.873079	-0.195815	0.45166	-1.14669	A-VI
Plcb4	phospholipase C, beta 4	18.2105	78.0809	14.3951	32.0251	0.790481	-0.339197	0.410152	-1.28577	A-VI
Mif4gd	MIF4G domain containing	41.3456	92.0423	29.7888	39.0531	0.720483	-0.472963	0.424296	-1.23686	A-VI
Sv2a	synaptic vesicle glycoprotein 2 a	6.22501	19.7926	4.00004	6.0502	0.642576	-0.638061	0.30568	-1.7099	A-VI
Esam	endothelial cell-specific adhesion molecule	65.8929	113.595	36.5745	50.6011	0.555061	-0.849283	0.445452	-1.16666	A-VI
Baiap2	brain-specific angiogenesis inhibitor 1-associated protein 2	6.37771	16.9918	7.01854	8.2071	1.10048	0.138133	0.483004	-1.04989	A-VI
Rgs4	regulator of G-protein signaling 4	5.70835	8.51487	5.407	2.23698	0.947209	-0.0782447	0.262715	-1.92843	A-VI
Igfbp6	insulin-like growth factor binding protein 6	270.509	1210.74	219.508	594.443	0.811464	-0.301401	0.490976	-1.02628	A-VI
Chkb	choline kinase beta	115.96	446.838	144.261	212.044	1.24405	0.315047	0.474542	-1.07539	A-VI
Mroh1	maestro heat-like repeat family member 1	7.00328	21.617	5.28472	9.78484	0.754607	-0.406203	0.452645	-1.14355	A-VI
Sycn	syncollin		22.6851		7.74287			0.341319	-1.55081	A-VI
Taf1c	TATA-box binding protein associated factor, RNA polymerase I, C	12.7573	32.9735	16.7468	14.6031	1.31272	0.392564	0.442873	-1.17504	A-VI
Plxnb1	plexin B1	25.2771	59.6537	25.2907	29.7384	1.00054	0.000778467	0.498517	-1.00429	A-VI
Bdnf	brain derived neurotrophic factor	26.6026	13.0586	25.6408	5.22833	0.963848	-0.0531222	0.400374	-1.32058	A-VI
Zfp352	zinc finger protein 352	7.06022	24.0032	7.17653	10.5803	1.01647	0.0235731	0.440788	-1.18184	A-VI
Wfikkn1	WAP, FS, Ig, KU, and NTR-containing protein 1		10.4419	1.67502	3.4412			0.329556	-1.6014	A-VI
Fcgbp	Fc fragment of IgG binding protein		6.30297		2.0527			0.325672	-1.61851	A-VI
Foxo6	forkhead box O6	32.2687	124.484	31.8639	38.2028	0.987457	-0.0182095	0.306889	-1.70421	A-VI
Msi2	musashi RNA-binding protein 2	15.6744	65.9974	13.8694	32.3657	0.884845	-0.176504	0.490408	-1.02794	A-VI
Abi1	abl-interactor 1	37.7383	63.919	27.2579	31.3812	0.722289	-0.469353	0.490952	-1.02635	A-VI
Lamb2	laminin, beta 2	211.059	830.37	172.436	405.118	0.817004	-0.291586	0.487877	-1.03541	A-VI
Cyp7b1	cytochrome P450, family 7, subfamily b, polypeptide 1		5.22795		2.35975			0.451371	-1.14762	A-VI
-	-	1.5368	9.77182		4.56724			0.467389	-1.0973	A-VI
Atf3	activating transcription factor 3	16.3936	79.7286	13.301	21.2514	0.811358	-0.30159	0.266547	-1.90754	A-VI
Casp4	caspase 4, apoptosis-related cysteine peptidase	17.1214	47.1583	14.7466	23.5607	0.861297	-0.215417	0.499608	-1.00113	A-VI
Rhou	ras homolog family member U	153.487	440.005	150.752	169.883	0.98218	-0.0259405	0.386093	-1.37298	A-VI
Tnip1	TNFAIP3 interacting protein 1	259.052	560.181	260.248	240.359	1.00462	0.0066488	0.429074	-1.2207	A-VI
Gprc5a	G protein-coupled receptor, family C, group 5, member A	12.2719	12.0847	11.0416	2.93718	0.899748	-0.152407	0.24305	-2.04067	A-VI
Pik3r4	phosphatidylinositol 3 kinase, regulatory subunit, polypeptide 4, p150	12.8326	82.3702	35.0631	36.381	2.73235	1.45014	0.441677	-1.17894	A-VI
Trim32	tripartite motif-containing 32	4.48655	32.9321	16.8398	14.4355	3.7534	1.9082	0.438341	-1.18988	A-VI
Acvr2a	activin receptor IIA	4.97376	10.76	6.61717	5.24676	1.33042	0.411879	0.487617	-1.03618	A-VI
Rin2	Ras and Rab interactor 2	25.1338	191.085	31.2999	59.9481	1.24533	0.316527	0.313725	-1.67243	A-VI
Rundc3a	RUN domain containing 3A		8.90552		2.79791			0.314177	-1.67035	A-VI
Dph7	diphthamine biosynethesis 7		6.72397		2.67291			0.397519	-1.3309	A-VI
Golph3	golgi phosphoprotein 3	211.641	342.834	168.654	144.705	0.796885	-0.327557	0.422085	-1.2444	A-VI
Timp3	tissue inhibitor of metalloproteinase 3	56.5941	172.899	59.202	84.3392	1.04608	0.0649932	0.487794	-1.03566	A-VI
Mmp11	matrix metallopeptidase 11	132	314.628	113.435	97.6516	0.859361	-0.218664	0.310371	-1.68793	A-VI
Rsph9	radial spoke head 9 homolog (Chlamydomonas)		28.4224		9.40187			0.330791	-1.59601	A-VI
Tspan5	tetraspanin 5	61.2044	373.1	100.648	169.584	1.64446	0.717617	0.454527	-1.13756	A-VI
Slc44a1	solute carrier family 44, member 1	6.66877	28.6599	4.79739	14.1125	0.719382	-0.475169	0.492411	-1.02206	A-VI
Gyltl1b	glycosyltransferase-like 1B		3.02286		1.46775			0.485549	-1.04231	A-VI
Enpp5	ectonucleotide pyrophosphatase/phosphodiesterase 5	16.7415	56.6331	12.0936	25.3872	0.722377	-0.469177	0.448276	-1.15754	A-VI
Pelp1	proline, glutamic acid and leucine rich protein 1	25.9095	71.2033	41.0583	30.1714	1.58468	0.664192	0.423735	-1.23876	A-VI
Cdc42ep1	CDC42 effector protein (Rho GTPase binding) 1	278.541	309.737	263.622	146.512	0.946441	-0.079416	0.473021	-1.08002	A-VI
Slc17a5	solute carrier family 17 (anion/sugar transporter), member 5	6.47005	25.4692	6.42975	9.09622	0.993772	-0.00901288	0.357146	-1.48541	A-VI
Sgk1	serum/glucocorticoid regulated kinase 1	183.506	640.412	156.564	286.907	0.85318	-0.229078	0.448004	-1.15842	A-VI
2410089E03Rik	RIKEN cDNA 2410089E03 gene	17.7078	36.6415	21.038	16.4764	1.18806	0.248608	0.449665	-1.15308	A-VI
Adgrv1	adhesion G protein-coupled receptor V1		6.64547		1.48597			0.223607	-2.16097	A-VI
Pon3	paraoxonase 3	4.25443	12.6368	2.75409	4.80332	0.647346	-0.627391	0.380107	-1.39552	A-VI
Ptprd	protein tyrosine phosphatase, receptor type, D	12.484	17.724	10.5659	3.84015	0.846354	-0.240667	0.216664	-2.20647	A-VI
Adamts9	a disintegrin-like and metallopeptidase (reprolysin type) with thrombospondin type 1 motif, 9	17.4853	35.8039	14.0976	13.2566	0.806259	-0.310685	0.370255	-1.43341	A-VI
Aplp1	amyloid beta (A4) precursor-like protein 1	22.0786	24.1738	12.3618	8.25984	0.5599	-0.83676	0.341685	-1.54926	A-VI
Tcf7l1	transcription factor 7 like 1 (T cell specific, HMG box)	11.774	25.8258	8.78151	8.50955	0.745841	-0.423061	0.329499	-1.60166	A-VI
2410089E03Rik	RIKEN cDNA 2410089E03 gene	33.0484	58.4213	46.8077	28.3088	1.41634	0.502165	0.484563	-1.04525	A-VI
Fam221a	family with sequence similarity 221, member A	3.92656	253.809	3.7894	74.7304	0.965069	-0.0512962	0.294436	-1.76397	A-VI
Tfcp2l1	transcription factor CP2-like 1	5.40271	7.99096	3.0784	3.26527	0.569787	-0.811505	0.408621	-1.29117	A-VI
Ccdc177	coiled-coil domain containing 177		4.12195	1.96653	1.91375			0.464282	-1.10693	A-VI
Invs	inversin	2.40518	8.28476	2.71267	3.10799	1.12785	0.173569	0.375145	-1.41448	A-VI
Xpr1	xenotropic and polytropic retrovirus receptor 1	5.99301	29.9909	5.36136	13.9287	0.894602	-0.160682	0.464431	-1.10647	A-VI
Iah1	isoamyl acetate-hydrolyzing esterase 1 homolog	135.231	625.271	118.885	265.44	0.879121	-0.185867	0.424519	-1.2361	A-VI
Trnp1	TMF1-regulated nuclear protein 1	26.4436	145.266	29.4622	50.2988	1.11415	0.155949	0.346252	-1.53011	A-VI
Mettl7a2	methyltransferase like 7A2	22.8697	203.781	29.1741	95.4371	1.27566	0.351248	0.468332	-1.0944	A-VI
6030419C18Rik	RIKEN cDNA 6030419C18 gene		5.84094	1.96632	2.73275			0.467861	-1.09585	A-VI
Amigo3	adhesion molecule with Ig like domain 3	3.8611	4.60795	3.87266	1.80074	1.003	0.00431554	0.390791	-1.35553	A-VI
-	-	4.54561	27.932	8.46983	13.5719	1.8633	0.89786	0.48589	-1.0413	A-VI
1700020D05Rik	RIKEN cDNA 1700020D05 gene	1.53469	4.18383	2.62327	2.07949	1.70932	0.773419	0.49703	-1.00859	A-VI
-	-	1.57162	16.1108	1.91007	7.7328	1.21535	0.281376	0.479977	-1.05896	A-VI
-	-	13.6738	12.9977	10.7917	6.00775	0.78922	-0.341501	0.462216	-1.11336	A-VI
Bace1	beta-site APP cleaving enzyme 1	1.40577	10.25	2.50443	3.67696	1.78154	0.833124	0.358726	-1.47904	A-VI
-	-	6.2991	50.3357	7.6002	14.5928	1.20655	0.270892	0.289909	-1.78633	A-VI

## Sheet: Sheet3. upregulated genes
		global normalization				ID8-2D vs ID8-3D		ID8-KRAS-2D vs ID8-KRAS-3D				*global norlamization blank (raw data<BG＋2SD)
symbol	description	ID8-2D	ID8-3D	ID8-KRAS-2D	ID8-KRAS-3D	ratio	LOG2ratio	ratio	LOG2ratio	Venn diagram		*■ global normalization≧100
Il13	interleukin 13	7.75067	25.7703	8.02661	15.9074	3.32491	1.73331	1.98184	0.986838	B-I
Mr1	major histocompatibility complex, class I-related	1.62193	5.793		4.9086	3.57167	1.8366			B-I
Nhsl1	NHS-like 1	33.9294	84.1209	35.0924	52.7453	2.47929	1.30993	1.50304	0.587884	B-I
Serpinb11	serine (or cysteine) peptidase inhibitor, clade B (ovalbumin), member 11	1.61518	23.2331		2.07918	14.3842	3.84641			B-I
Snta1	syntrophin, acidic 1	20.4144	55.5472	28.2751	53.7057	2.72098	1.44413	1.8994	0.925545	B-I
Srgap1	SLIT-ROBO Rho GTPase activating protein 1	4.53023	13.1395	3.18262	4.15717	2.90041	1.53625	1.30621	0.385384	B-I
Zhx1	zinc fingers and homeoboxes 1	39.5401	82.6229	37.4896	67.0538	2.0896	1.06322	1.7886	0.83883	B-I
Renbp	renin binding protein	166.662	439.012	148.482	257.373	2.63415	1.39734	1.73336	0.793572	B-I
Efna1	ephrin A1	6.93095	18.2726	5.20738	7.95237	2.63637	1.39856	1.52714	0.610828	B-I
Zfp687	zinc finger protein 687	18.0275	38.2207	20.9543	34.0829	2.12013	1.08415	1.62653	0.7018	B-I
Csrp1	cysteine and glycine-rich protein 1	162.45	374.837	146.014	273.966	2.3074	1.20627	1.8763	0.90789	B-I
Dalrd3	DALR anticodon binding domain containing 3	66.9501	140.739	68.0302	104.75	2.10215	1.07186	1.53975	0.622697	B-I
Akap1	A kinase (PRKA) anchor protein 1	1.54378	3.68389		3.64083	2.38628	1.25476			B-I
Zfp202	zinc finger protein 202	1.70929	3.87501	1.9455	2.59337	2.26703	1.18081	1.33301	0.414689	B-I
Ncaph2	non-SMC condensin II complex, subunit H2	66.3166	148.979	69.8988	120.314	2.24647	1.16766	1.72127	0.783471	B-I
Zcchc12	zinc finger, CCHC domain containing 12	1.63731	4.07175		3.63289	2.48686	1.31432			B-I
Scamp5	secretory carrier membrane protein 5	73.1138	151.29	62.5174	121.937	2.06924	1.0491	1.95046	0.963812	B-I
Rhoq	ras homolog family member Q	168.693	370.38	134.004	191.43	2.19559	1.13461	1.42853	0.514534	B-I
Dapk2	death-associated protein kinase 2	12.6942	43.124	3.65244	5.83193	3.39714	1.76432	1.59672	0.675114	B-I
Foxp4	forkhead box P4	1.97856	10.4826	3.60446	6.71406	5.29809	2.40547	1.86271	0.897404	B-I
Znrf1	zinc and ring finger 1	13.8573	30.8472	13.7149	24.6893	2.22606	1.15449	1.80018	0.84814	B-I
Clasp1	CLIP associating protein 1	14.8747	33.2593	13.9998	21.6007	2.23597	1.1609	1.54292	0.625667	B-I
C2cd3	C2 calcium-dependent domain containing 3	49.9986	100.174	40.9365	75.3736	2.00354	1.00255	1.84123	0.880673	B-I
Pogz	pogo transposable element with ZNF domain	25.953	54.7895	29.8505	39.1652	2.1111	1.078	1.31204	0.391816	B-I
Gtf3c1	general transcription factor III C 1	61.9963	165.071	72.6812	84.3094	2.66259	1.41283	1.15999	0.214112	B-I
Rnf111	ring finger 111	30.1224	61.9756	33.1579	39.7596	2.05746	1.04086	1.1991	0.261949	B-I
Slc40a1	solute carrier family 40 (iron-regulated transporter), member 1	1.52794	21.2622		18.2937	13.9156	3.79863			B-I
Clec2i	C-type lectin domain family 2, member i	3.72971	7.86799	4.04118	7.16789	2.10954	1.07693	1.77371	0.826773	B-I
Dtx3l	deltex 3-like, E3 ubiquitin ligase	8.31695	25.1483	8.71892	16.8187	3.02374	1.59634	1.92899	0.947846	B-I
Rbbp6	retinoblastoma binding protein 6	1.54343	15.3373		8.50161	9.93715	3.31283			B-I
Chd3	chromodomain helicase DNA binding protein 3	37.2596	93.7903	43.5476	60.7653	2.51721	1.33183	1.39538	0.480654	B-I
Gm4788	predicted gene 4788	12.194	27.0674		12.1939	2.21974	1.15039			B-I
4932438A13Rik	RIKEN cDNA 4932438A13 gene	4.92996	10.0108	4.4611	7.14914	2.0306	1.0219	1.60255	0.680372	B-I
Gm10684	predicted gene 10684	1.94992	4.1011		4.20798	2.10321	1.07259			B-I
Nedd4	neural precursor cell expressed, developmentally down-regulated 4	570.666	1166.36	570.337	888.05	2.04387	1.0313	1.55706	0.638825	B-I
-	-	4.64565	10.7985	2.67111	4.59085	2.32442	1.21687	1.71871	0.781323	B-I
4632415L05Rik	RRS1 ribosome biogenesis regulator homolog pseudogene	156.03	323.526	149.963	245.473	2.07348	1.05206	1.63689	0.710957	B-I
Ptprm	protein tyrosine phosphatase, receptor type, M	2.13801	5.05078		3.48376	2.36237	1.24023			B-I
Nim1k	NIM1 serine/threonine protein kinase	5.45491	11.2704	5.07627	9.95831	2.06611	1.04691	1.96174	0.972131	B-I
4933402N22Rik	RIKEN cDNA 4933402N22 gene	1.76217	3.62904		2.42001	2.05941	1.04223			B-I
Ifitm7	interferon induced transmembrane protein 7	1.93477	4.05706		2.88209	2.09692	1.06827			B-I
Zfp746	zinc finger protein 746	19.7674	48.9716	24.1836	42.6226	2.47739	1.30882	1.76246	0.817591	B-I
Thra	thyroid hormone receptor alpha	26.2216	63.0273	22.512	38.0368	2.40364	1.26522	1.68962	0.756699	B-I
Gm38938	predicted gene, 38938	22.982	62.7681	20.6571	28.6497	2.73118	1.44952	1.38692	0.471881	B-I
Zfp292	zinc finger protein 292	57.3734	117.264	45.8784	83.8557	2.04388	1.03131	1.82778	0.870094	B-I
Cst3	cystatin C	823.529	1721.04	689.416	1117.23	2.08984	1.06339	1.62055	0.696481	B-I
Chrng	cholinergic receptor, nicotinic, gamma polypeptide	3.01308	7.6653	3.1556	6.21563	2.54401	1.3471	1.96972	0.977987	B-I
Nucb1	nucleobindin 1	204.172	423.897	170.597	323.906	2.07617	1.05393	1.89866	0.924983	B-I
Slc41a3	solute carrier family 41, member 3	2.16877	15.2036		9.61951	7.01021	2.80946			B-I
Rtn2	reticulon 2 (Z-band associated protein)	1.74702	4.18415	1.50264	2.83771	2.39502	1.26004	1.88848	0.917227	B-I
Kat6b	K(lysine) acetyltransferase 6B	15.69	36.8772	13.7229	22.017	2.35037	1.23289	1.6044	0.682037	B-I
Osbpl5	oxysterol binding protein-like 5	17.8744	50.1662	14.2204	25.6971	2.80659	1.48882	1.80706	0.853641	B-I
Ece1	endothelin converting enzyme 1	73.9619	217.816	69.9218	137.72	2.94498	1.55826	1.96963	0.977924	B-I
Tfcp2	transcription factor CP2	10.3742	21.6505	9.14738	14.6347	2.08696	1.0614	1.59988	0.677963	B-I
Patz1	POZ (BTB) and AT hook containing zinc finger 1	1.97611	5.06966		4.26792	2.56548	1.35923			B-I
Abca5	ATP-binding cassette, sub-family A (ABC1), member 5	5.04596	12.2635	4.13686	5.79804	2.43035	1.28117	1.40156	0.487029	B-I
Rbm24	RNA binding motif protein 24	1.52829	3.26246	1.95178	2.94266	2.13472	1.09404	1.50769	0.592335	B-I
Sumf1	sulfatase modifying factor 1	47.0992	99.9379	49.6896	82.5338	2.12186	1.08533	1.66099	0.732041	B-I
Apoa2	apolipoprotein A-II	4.64588	10.425	4.56475	7.23651	2.24392	1.16602	1.5853	0.664757	B-I
Prpf40b	pre-mRNA processing factor 40B	5.5617	13.655	4.05987	7.75305	2.45518	1.29583	1.90968	0.933331	B-I
Onecut2	one cut domain, family member 2	5.63637	12.0437	8.45099	9.25221	2.13679	1.09544	1.09481	0.130677	B-I
Gimap5	GTPase, IMAP family member 5	1.81854	6.98786		4.70609	3.84257	1.94207			B-I
Rcor3	REST corepressor 3	4.94523	10.1096	4.50887	8.01326	2.04431	1.03161	1.77722	0.829625	B-I
Fam83h	family with sequence similarity 83, member H	18.5737	44.3162	19.1643	22.4189	2.38597	1.25457	1.16982	0.226288	B-I
Gm5082	predicted gene 5082	1.61553	8.18899		9.21769	5.06893	2.34168			B-I
Fbrs	fibrosin	5.58652	11.1742	6.86041	11.6427	2.00021	1.00015	1.69709	0.763062	B-I
4930563E22Rik	RIKEN cDNA 4930563E22 gene	1.94329	4.65557		4.01853	2.39572	1.26046			B-I
Zfyve26	zinc finger, FYVE domain containing 26	1.52131	4.66248		2.90052	3.06479	1.61579			B-I
-	-	1.83392	5.29954		3.28381	2.88974	1.53094			B-I
Strbp	spermatid perinuclear RNA binding protein	23.9733	59.5798	18.5108	34.9455	2.48526	1.31339	1.88784	0.916737	B-I
2310067E19Rik	RIKEN cDNA 2310067E19 gene	20.4673	98.9421	20.4802	26.1036	4.83415	2.27326	1.27458	0.35002	B-I
-	-	1.80597	9.39768	2.19516	3.3178	5.20369	2.37953	1.51142	0.595905	B-I
Far1	fatty acyl CoA reductase 1	1.95003	4.36122	1.7523	2.54319	2.23648	1.16123	1.45135	0.537391	B-I
-	-	2.73248	6.05624	1.90379	3.50167	2.21639	1.14821	1.83931	0.879164	B-I
Arid3b	AT rich interactive domain 3B (BRIGHT-like)	1.38804	3.72438		2.46481	2.68319	1.42395			B-I
Creb3	cAMP responsive element binding protein 3	382.09	903.425	308.991	492.623	2.36443	1.24149	1.5943	0.67292	B-I
Ephb6	Eph receptor B6	27.7014	66.7493	19.653	30.8463	2.4096	1.26879	1.56955	0.650348	B-I
Mbl1	mannose-binding lectin (protein A) 1	1.81889	3.66963	1.50264	2.67483	2.01752	1.01258	1.78009	0.831951	B-I
Cplx1	complexin 1	1.40554	4.29644	1.39848	2.75076	3.0568	1.61202	1.96696	0.975965	B-I
Prkd1	protein kinase D1	11.3847	33.1364	8.48415	13.6323	2.91061	1.54132	1.60679	0.684183	B-I
Suv420h1	suppressor of variegation 4-20 homolog 1 (Drosophila)	2.5664	5.33799	2.68572	4.57497	2.07996	1.05655	1.70345	0.768456	B-I
D230025D16Rik	RIKEN cDNA D230025D16 gene	49.3537	111.883	39.1264	54.4251	2.26695	1.18076	1.39101	0.476133	B-I
Zfyve26	zinc finger, FYVE domain containing 26	11.6253	28.0537	11.324	14.5765	2.41316	1.27092	1.28722	0.36426	B-I
Ikzf1	IKAROS family zinc finger 1	22.6904	46.2742	22.8154	37.5936	2.03937	1.02813	1.64773	0.720479	B-I
Gca	grancalcin	11.3591	24.2567	5.09978	9.75011	2.13544	1.09453	1.91187	0.934983	B-I
Pan3	PAN3 poly(A) specific ribonuclease subunit	12.57	33.1001	14.9396	20.3695	2.63326	1.39685	1.36345	0.447266	B-I
Phf2	PHD finger protein 2	1.63766	4.15284		2.05281	2.53584	1.34247			B-I
Slco2b1	solute carrier organic anion transporter family, member 2b1	3.89128	9.28063	4.5299	6.3043	2.38498	1.25398	1.39171	0.476858	B-I
Fam234a	family with sequence similarity 234, member A	130.674	388.626	115.029	188.568	2.97402	1.57241	1.6393	0.713083	B-I
Man2b1	mannosidase 2, alpha B1	78.0516	209.343	75.847	127.005	2.68211	1.42337	1.67449	0.743718	B-I
Svil	supervillin	4.43578	11.6676	3.94352	4.94259	2.63033	1.39524	1.25335	0.325785	B-I
Tspyl2	TSPY-like 2	11.1656	23.5364	13.5803	14.6691	2.10794	1.07583	1.08018	0.111269	B-I
Scaper	S phase cyclin A-associated protein in the ER	16.2335	40.3036	17.2226	30.6387	2.48273	1.31193	1.77899	0.831055	B-I
B2m	beta-2 microglobulin	1072.6	2233.51	920.753	1285.47	2.08233	1.0582	1.39611	0.481408	B-I
Neo1	neogenin	12.6154	25.8591	12.6736	15.858	2.04981	1.03549	1.25126	0.323383	B-I
Smim5	small integral membrane protein 5	1.40331	3.18094		2.5492	2.26675	1.18062			B-I
Lgalsl	lectin, galactoside binding-like	2.75043	5.92245	2.74802	5.41454	2.15328	1.10654	1.97034	0.978445	B-I
Igbp1	immunoglobulin (CD79A) binding protein 1	90.6843	207.816	84.9463	141.056	2.29164	1.19638	1.66053	0.731643	B-I
St3gal3	ST3 beta-galactoside alpha-2,3-sialyltransferase 3	43.1141	86.4689	49.0723	79.5331	2.00558	1.00402	1.62073	0.696645	B-I
Tlk1	tousled-like kinase 1	30.7731	64.929	29.7405	42.7673	2.10993	1.07719	1.43802	0.524082	B-I
Aim1l	absent in melanoma 1-like	1.48626	2.99921		2.78773	2.01796	1.0129			B-I
Zcchc7	zinc finger, CCHC domain containing 7	17.1721	40.1554	14.3144	23.317	2.33841	1.22553	1.62892	0.703917	B-I
Klrc2	killer cell lectin-like receptor subfamily C, member 2	2.01561	4.55786		4.75037	2.26128	1.17714			B-I
Olfr1383	olfactory receptor 1383	2.98489	7.18374	2.67951	5.14953	2.4067	1.26706	1.92182	0.942473	B-I
Dis3l2	DIS3 mitotic control homolog (S. cerevisiae)-like 2	79.6513	170.15	66.961	119.542	2.13618	1.09503	1.78524	0.836121	B-I
Olfr198	olfactory receptor 198	4.15404	8.8335	4.28229	7.79551	2.12649	1.08847	1.82041	0.864261	B-I
Usp40	ubiquitin specific peptidase 40	10.7523	22.907	14.8112	21.6865	2.13044	1.09115	1.4642	0.550108	B-I
Zfp654	zinc finger protein 654	6.9377	15.3759	9.40311	12.5769	2.21628	1.14814	1.33752	0.419564	B-I
-	-	2.23458	6.65485	3.25107	5.25491	2.97812	1.5744	1.61636	0.692753	B-I
-	-	54.874	139.556	42.5291	80.4413	2.54322	1.34666	1.89144	0.919486	B-I
Per3	period circadian clock 3	2.26963	4.70351	2.29062	4.19994	2.07237	1.05128	1.83353	0.874626	B-I
Glcci1	glucocorticoid induced transcript 1	3.27269	31.8465		14.2437	9.73099	3.28259			B-I
Fzd4	frizzled class receptor 4	13.549	36.2076	14.582	18.1698	2.67235	1.41811	1.24604	0.317355	B-I
Cd300lf	CD300 antigen like family member F	1.41148	5.9773		3.8425	4.23478	2.08229			B-I
A730049H05Rik	RIKEN cDNA A730049H05 gene	22.8727	62.4263	15.8461	18.2169	2.7293	1.44853	1.14961	0.201148	B-I
Marcksl1	MARCKS-like 1	96.5093	261.562	91.0753	177.884	2.71023	1.43841	1.95315	0.965805	B-I
-	-	1.70335	6.6379		6.34665	3.89698	1.96236			B-I
Nupr1	nuclear protein transcription regulator 1	142.01	295.423	122.571	132.76	2.08029	1.05679	1.08313	0.115203	B-I
Zmym3	zinc finger, MYM-type 3	15.5433	44.2821	17.2646	29.9155	2.84894	1.51043	1.73276	0.793076	B-I
Dctn2	dynactin 2	183.097	401.813	186.96	284.114	2.19453	1.13391	1.51965	0.603742	B-I
Tpra1	transmembrane protein, adipocyte asscociated 1	46.3302	112.225	45.6376	76.2839	2.4223	1.27638	1.67152	0.741157	B-I
Stat2	signal transducer and activator of transcription 2	16.2646	36.7811	12.7303	15.4059	2.26142	1.17723	1.21018	0.275217	B-I
Zfhx3	zinc finger homeobox 3	46.1876	100.313	59.5793	49.4939	2.17186	1.11893	0.830724	-0.267559	B-I
Nisch	nischarin	144.672	369.318	156.849	262.603	2.5528	1.35208	1.67424	0.74351	B-I
Map3k5	mitogen-activated protein kinase kinase kinase 5	7.41651	20.0495	5.45062	9.72954	2.70337	1.43476	1.78503	0.835951	B-I
Krba1	KRAB-A domain containing 1	9.93953	21.8563	8.46312	14.3277	2.19893	1.1368	1.69295	0.759541	B-I
Hoga1	4-hydroxy-2-oxoglutarate aldolase 1	7.11647	16.1081	6.35772	12.0025	2.26349	1.17855	1.88786	0.916755	B-I
Kmt2c	lysine (K)-specific methyltransferase 2C	38.5014	94.0191	37.2189	49.1367	2.44197	1.28804	1.32021	0.400764	B-I
Rnf146	ring finger protein 146	58.9865	118.873	55.6861	104.507	2.01526	1.01097	1.87671	0.908206	B-I
Zer1	zyg-11 related, cell cycle regulator	1.46494	4.51228	1.77911	3.03175	3.08018	1.62301	1.70408	0.768996	B-I
Unc45a	unc-45 myosin chaperone A	27.9238	62.4578	26.6577	32.1583	2.23672	1.16139	1.20634	0.270642	B-I
Nktr	natural killer tumor recognition sequence	75.2995	156.918	84.0067	104.599	2.08393	1.0593	1.24512	0.316287	B-I
Cmtm6	CKLF-like MARVEL transmembrane domain containing 6	40.4905	97.3831	34.8824	64.1539	2.40508	1.26609	1.83915	0.879037	B-I
-	-	1.60924	4.91903	2.25754	3.95539	3.05674	1.61199	1.75208	0.809072	B-I
Arl8a	ADP-ribosylation factor-like 8A	13.2891	35.5685	18.1832	21.0126	2.67651	1.42035	1.15561	0.208649	B-I
Pepd	peptidase D	71.9147	154.372	58.1893	98.2757	2.1466	1.10205	1.6889	0.756081	B-I
Apobr	apolipoprotein B receptor	1.62227	3.43272	1.43384	2.60163	2.11599	1.08133	1.81445	0.85953	B-I
Zfp740	zinc finger protein 740	64.7013	178.785	80.1075	113.133	2.76323	1.46636	1.41227	0.498015	B-I
Rhbdf2	rhomboid 5 homolog 2	48.7917	148.658	45.9668	57.5205	3.04679	1.60729	1.25135	0.323486	B-I
Trip11	thyroid hormone receptor interactor 11	8.8638	18.6294	7.36952	10.9025	2.10174	1.07158	1.47941	0.56502	B-I
Nqo2	NAD(P)H dehydrogenase, quinone 2	108.779	268.6	96.287	131.818	2.46922	1.30406	1.36901	0.45313	B-I
Ptpn21	protein tyrosine phosphatase, non-receptor type 21	28.811	60.5832	33.2563	36.2949	2.10278	1.0723	1.09137	0.12614	B-I
Cers6	ceramide synthase 6	21.7223	50.4263	16.8256	30.8408	2.32141	1.215	1.83297	0.874185	B-I
Myh10	myosin, heavy polypeptide 10, non-muscle	3.04789	7.01606		6.29391	2.30194	1.20285			B-I
Zfp784	zinc finger protein 784	1.62868	4.11213		2.85572	2.52483	1.33619			B-I
Tmco3	transmembrane and coiled-coil domains 3	25.4083	56.0587	21.9397	36.7129	2.20632	1.14164	1.67335	0.74274	B-I
Plekhg2	pleckstrin homology domain containing, family G (with RhoGef domain) member 2	5.96853	13.0059	4.76707	7.68241	2.17908	1.12372	1.61156	0.688455	B-I
Clec2e	C-type lectin domain family 2, member e	1.89973	23.8789		2.82987	12.5697	3.65188			B-I
Dnajc19	DnaJ heat shock protein family (Hsp40) member C19	9.57649	19.7685	8.59643	14.7139	2.06427	1.04563	1.71163	0.775373	B-I
Ncor2	nuclear receptor co-repressor 2	5.69983	11.4234	5.60027	10.412	2.00417	1.003	1.8592	0.894683	B-I
Gpnmb	glycoprotein (transmembrane) nmb	9.11981	43.534	9.97693	15.6318	4.77357	2.25507	1.56679	0.647813	B-I
Msc	musculin	7.72226	15.8548	7.57382	12.1229	2.05313	1.03782	1.60064	0.678646	B-I
Hook2	hook microtubule tethering protein 2	17.3819	37.4077	13.8004	16.9573	2.1521	1.10575	1.22875	0.297196	B-I
Gata6	GATA binding protein 6	220.168	467.275	183.565	233.872	2.12236	1.08567	1.27405	0.349427	B-I
Emc8-1190005i06rik	Emc8-1190005I06Rik readthrough	12.6287	28.0714	27.4601	38.4995	2.22282	1.15239	1.40202	0.487503	B-I
Cxxc5	CXXC finger 5	80.3979	174.964	81.4236	135.986	2.17623	1.12183	1.6701	0.739934	B-I
Irf2bp2	interferon regulatory factor 2 binding protein 2	47.8463	117.641	58.5985	100.295	2.45872	1.29791	1.71156	0.775311	B-I
Tmem150cos	transmembrane protein 150C, opposite strand	1.51514	3.28664	1.5358	2.93483	2.16921	1.11717	1.91095	0.934289	B-I
42438	membrane-associated ring finger (C3HC4) 9	9.31184	25.2868	8.43653	10.7848	2.71556	1.44125	1.27835	0.354282	B-I
4933415F23Rik	RIKEN cDNA 4933415F23 gene	1.45596	3.05675		2.98716	2.09947	1.07003			B-I
Fam172a	family with sequence similarity 172, member A	6.47358	13.4424	6.74186	10.5433	2.0765	1.05415	1.56385	0.645103	B-I
Gm9958	predicted gene 9958	1.65303	4.57663		2.64611	2.76863	1.46917			B-I
Ssh1	slingshot homolog 1 (Drosophila)	20.8434	45.7715	21.9322	30.6649	2.19597	1.13486	1.39817	0.48354	B-I
-	-	146.316	298.667	137.234	223.175	2.04124	1.02945	1.62624	0.701543	B-I
-	-	23.7577	62.9241	19.1855	25.8652	2.64857	1.40522	1.34816	0.430994	B-I
-	-	3.67312	11.136	4.27417	7.40173	3.03175	1.60015	1.73173	0.792217	B-I
-	-	7.86621	20.6	6.91432	11.756	2.6188	1.3889	1.70025	0.765744	B-I
Alx4	aristaless-like homeobox 4	16.0246	35.5784	12.4243	18.4141	2.22024	1.15071	1.48211	0.56765	B-I
Gdpd1	glycerophosphodiester phosphodiesterase domain containing 1	40.7341	125.005	32.6939	52.2276	3.0688	1.61768	1.59747	0.675791	B-I
Tm4sf5	transmembrane 4 superfamily member 5	1.6528	3.35121		2.49912	2.02759	1.01977			B-I
Impact	impact, RWD domain protein	168.769	558.958	209.298	336.662	3.31197	1.72769	1.60853	0.685746	B-I
Camkk1	calcium/calmodulin-dependent protein kinase kinase 1, alpha	3.35141	7.27909	1.72534	2.4021	2.17195	1.11899	1.39224	0.47741	B-I
Btbd2	BTB (POZ) domain containing 2	21.5363	47.2684	24.4513	38.5101	2.19482	1.13411	1.57497	0.655328	B-I
Ikbke	inhibitor of kappaB kinase epsilon	2.05066	4.90219		2.63818	2.39054	1.25734			B-I
Bag3	BCL2-associated athanogene 3	49.8577	101.803	50.9178	68.6331	2.04187	1.02989	1.34792	0.430734	B-I
Lamp1	lysosomal-associated membrane protein 1	924.468	2102.74	908.319	1550.43	2.27454	1.18558	1.70692	0.771394	B-I
Gcnt1	glucosaminyl (N-acetyl) transferase 1, core 2	30.104	94.9948	40.6374	67.8209	3.15555	1.65789	1.66893	0.738923	B-I
Tanc1	tetratricopeptide repeat, ankyrin repeat and coiled-coil containing 1	87.2006	272.559	117.309	225.467	3.12566	1.64416	1.922	0.942605	B-I
Atg2a	autophagy related 2A	32.9701	82.79	35.989	45.0895	2.51107	1.3283	1.25287	0.325236	B-I
Dedd	death effector domain-containing	5.72196	13.8801	4.93945	8.7791	2.42576	1.27844	1.77734	0.829722	B-I
Ggnbp1	gametogenetin binding protein 1	2.95379	9.97308	3.00368	4.9768	3.37637	1.75547	1.6569	0.728487	B-I
Carkd	carbohydrate kinase domain containing	116.106	284.266	96.2699	189.792	2.44834	1.29181	1.97145	0.979259	B-I
Acin1	apoptotic chromatin condensation inducer 1	85.6204	186.833	87.8327	107.364	2.18211	1.12572	1.22237	0.289678	B-I
Ulk2	unc-51 like kinase 2	14.4763	30.1602	14.4455	18.5658	2.08341	1.05895	1.28524	0.362033	B-I
Zfp263	zinc finger protein 263	26.4884	56.6203	26.9487	46.1496	2.13755	1.09596	1.7125	0.776103	B-I
Ptk2b	PTK2 protein tyrosine kinase 2 beta	1.45596	3.60474		2.74079	2.47585	1.30792			B-I
Slc39a13	solute carrier family 39 (metal ion transporter), member 13	18.1221	37.0576	19.9855	21.6323	2.04488	1.03202	1.0824	0.114237	B-I
Zfp592	zinc finger protein 592	8.76294	23.2733	9.07873	16.2071	2.65588	1.40919	1.78517	0.836061	B-I
Thsd4	thrombospondin, type I, domain containing 4	44.4831	102.063	55.6406	80.6431	2.29443	1.19814	1.44936	0.535412	B-I
Ncoa7	nuclear receptor coactivator 7	5.40225	12.0438	3.88121	7.6198	2.22941	1.15666	1.96325	0.973247	B-I
Prune2	prune homolog 2 (Drosophila)	3.81101	8.72336	2.80207	5.5359	2.28899	1.19471	1.97565	0.982325	B-I
Pygb	brain glycogen phosphorylase	192.35	452.27	167.15	298.065	2.35129	1.23345	1.78322	0.834485	B-I
Csrnp1	cysteine-serine-rich nuclear protein 1	20.0891	51.6491	15.9415	26.8174	2.571	1.36233	1.68224	0.75038	B-I
Ccdc57	coiled-coil domain containing 57	2.01538	4.89291		4.43602	2.42778	1.27964			B-I
Cir1	corepressor interacting with RBPJ, 1	25.3165	58.5216	23.8277	41.4336	2.3116	1.20889	1.73888	0.798162	B-I
Pskh1	protein serine kinase H1	15.9348	46.99	17.1334	28.5183	2.9489	1.56018	1.66449	0.735076	B-I
Erc1	ELKS/RAB6-interacting/CAST family member 1	8.00611	16.0779	10.9003	11.0494	2.0082	1.0059	1.01368	0.0195966	B-I
Diap2	diaphanous homolog 2 (Drosophila)	13.114	32.9971	11.1478	20.9098	2.51618	1.33124	1.87569	0.907422	B-I
Fam71e2	family with sequence similarity 71, member E2	1.75577	4.00478		3.04741	2.28093	1.18962			B-I
Endod1	endonuclease domain containing 1	3.71679	10.5118	2.7543	5.33329	2.82819	1.49988	1.93635	0.953339	B-I
Kmt2d	lysine (K)-specific methyltransferase 2D	2.26916	4.95737	2.39471	4.71424	2.18467	1.12741	1.96861	0.977175	B-I
Rpgrip1l	Rpgrip1-like	1.46225	3.87533	1.7374	2.65661	2.65025	1.40613	1.52907	0.612653	B-I
Cacnb4	calcium channel, voltage-dependent, beta 4 subunit	1.85616	4.99817	1.74368	2.90063	2.69275	1.42908	1.66351	0.73423	B-I
Orc3	origin recognition complex, subunit 3	23.447	51.4856	24.5258	35.925	2.19583	1.13477	1.46479	0.550691	B-I
Dicer1	dicer 1, ribonuclease type III	16.4241	37.3997	17.9896	23.2824	2.27713	1.18721	1.29422	0.37208	B-I
Pim3	proviral integration site 3	60.4348	124.848	54.2276	103.806	2.06583	1.04672	1.91427	0.936795	B-I
Saa3	serum amyloid A 3	3.2664	55.5026		7.58549	16.992	4.08678			B-I
Hps4	Hermansky-Pudlak syndrome 4	20.5813	41.7669	19.8902	27.132	2.02936	1.02103	1.36409	0.447941	B-I
Dnajb3	DnaJ heat shock protein family (Hsp40) member B3	1.38129	2.96811		1.54623	2.14879	1.10352			B-I
Hoxb3	homeobox B3	2.01315	4.26588		3.31008	2.11901	1.08339			B-I
Pigp	phosphatidylinositol glycan anchor biosynthesis, class P	1.72478	3.78948		2.80319	2.19708	1.13559			B-I
Zfand5	zinc finger, AN1-type domain 5	165.854	401.544	144.949	274.77	2.42107	1.27565	1.89563	0.922676	B-I
Pcx	pyruvate carboxylase	37.1356	129.673	37.2837	72.5733	3.49187	1.804	1.94651	0.960893	B-I
Rab43	RAB43, member RAS oncogene family	3.671	10.1452	4.31559	7.74021	2.76361	1.46655	1.79354	0.842814	B-I
Mtor	mechanistic target of rapamycin (serine/threonine kinase)	53.2241	147.456	47.8041	77.3659	2.77048	1.47013	1.61839	0.694564	B-I
Kdm4b	lysine (K)-specific demethylase 4B	6.10003	17.3549	5.98026	10.6136	2.84505	1.50846	1.77477	0.827634	B-I
Zfp959	zinc finger protein 959	455.763	1015.8	390.764	664.414	2.22878	1.15626	1.7003	0.765786	B-I
Nfe2l3	nuclear factor, erythroid derived 2, like 3	18.0813	47.2668	10.3306	11.8609	2.61413	1.38633	1.14813	0.199289	B-I
Rnf125	ring finger protein 125	1.36849	3.07338		5.55167	2.24582	1.16724			B-I
Phxr4	per-hexamer repeat gene 4	7.6915	19.3504	8.43653	12.7873	2.51582	1.33103	1.51571	0.599992	B-I
Mbtd1	mbt domain containing 1	22.3932	67.5161	22.5661	44.4868	3.01503	1.59217	1.9714	0.97922	B-I
Cfap161	cilia and flagella associated protein 161	1.37735	3.99486		1.59103	2.90039	1.53625			B-I
Tmem59	transmembrane protein 59	838.991	2065.17	713.787	1399.06	2.46149	1.29953	1.96005	0.97089	B-I
Atl1	atlastin GTPase 1	1.70288	6.51558		4.84588	3.8262	1.93591			B-I
H2afy2	H2A histone family, member Y2	60.2029	128.513	45.8805	80.5746	2.13467	1.09401	1.75618	0.812443	B-I
Scarf2	scavenger receptor class F, member 2	16.2142	35.4997	15.7423	17.1044	2.18942	1.13055	1.08653	0.119727	B-I
Vat1	vesicle amine transport protein 1 homolog (T californica)	48.8443	200.745	54.7005	67.4056	4.10989	2.0391	1.23227	0.301315	B-I
Slc22a20	solute carrier family 22 (organic anion transporter), member 20	1.74016	3.83699		3.5095	2.20496	1.14076			B-I
Uvrag	UV radiation resistance associated gene	28.7672	59.3963	30.0015	55.4561	2.06472	1.04595	1.84844	0.88631	B-I
Gimap1	GTPase, IMAP family member 1	6.3577	13.7434	6.59015	10.7108	2.1617	1.11216	1.62528	0.700687	B-I
Atf7	activating transcription factor 7	43.7282	98.8237	49.0849	77.9004	2.25995	1.17629	1.58706	0.666352	B-I
Mat2a	methionine adenosyltransferase II, alpha	493.204	1019.88	425.369	849.454	2.06787	1.04815	1.99698	0.997821	B-I
Camk2n1	calcium/calmodulin-dependent protein kinase II inhibitor 1	21.7252	65.2533	24.8649	32.3403	3.00358	1.58668	1.30064	0.379221	B-I
Exoc4	exocyst complex component 4	53.3346	125.889	47.6638	78.1869	2.36037	1.23901	1.64038	0.714032	B-I
Krtap19-4	keratin associated protein 19-4	1.54332	3.36525	1.86844	2.76919	2.18053	1.12468	1.48209	0.567632	B-I
Hist2h2be	histone cluster 2, H2be	1.89332	4.94053		6.45944	2.60945	1.38374			B-I
Nudt16	nudix (nucleoside diphosphate linked moiety X)-type motif 16	5.6996	21.2306	5.69829	11.1336	3.72493	1.89721	1.95385	0.966318	B-I
-	-	1.82821	8.64833		3.00334	4.7305	2.24199			B-I
-	-	1.97193	5.04375		3.56203	2.55777	1.35489			B-I
-	-	6.07825	12.3689	3.85185	7.51687	2.03494	1.02498	1.9515	0.964582	B-I
Akap12	A kinase (PRKA) anchor protein (gravin) 12	14.0564	40.2759	7.47318	10.2025	2.86532	1.5187	1.36522	0.449134	B-I
-	-	2.21885	6.22815	1.82074	3.63034	2.80693	1.48899	1.99388	0.995577	B-I
-	-	12.6901	36.4634	13.0458	21.3616	2.87336	1.52274	1.63743	0.711434	B-I
-	-	1.70311	5.80736		2.82977	3.40985	1.76971			B-I
Plxna3	plexin A3	4.77692	13.4337	8.95659	8.98976	2.81222	1.49171	1.0037	0.00533271	B-I
Eya3	EYA transcriptional coactivator and phosphatase 3	1.52131	3.14271		2.68267	2.0658	1.0467			B-I
Wdr13	WD repeat domain 13	38.8231	110.081	44.118	71.345	2.83545	1.50358	1.61714	0.693443	B-I
Usp54	ubiquitin specific peptidase 54	22.778	102.381	19.6281	36.3599	4.49475	2.16824	1.85244	0.889428	B-I
Atraid	all-trans retinoic acid induced differentiation factor	244.528	490.387	248.333	358.614	2.00544	1.00392	1.44409	0.530157	B-I
Ehhadh	enoyl-Coenzyme A, hydratase/3-hydroxyacyl Coenzyme A dehydrogenase	1.6528	4.16254		2.63014	2.51847	1.33255			B-I
Dync2h1	dynein cytoplasmic 2 heavy chain 1	8.88489	18.5598	8.82073	13.1017	2.08892	1.06276	1.48533	0.57078	B-I
Sds	serine dehydratase	10.3395	21.7824	9.43598	16.5634	2.10671	1.075	1.75534	0.81175	B-I
Cnot6l	CCR4-NOT transcription complex, subunit 6-like	100.355	210.144	98.3199	164.491	2.09399	1.06626	1.67302	0.742457	B-I
Tbc1d2b	TBC1 domain family, member 2B	13.9097	27.9435	10.634	20.944	2.00892	1.00642	1.96954	0.977862	B-I
Sema4g	sema domain, immunoglobulin domain (Ig), transmembrane domain (TM) and short cytoplasmic domain, (semaphorin) 4G	10.9276	23.7834	6.67941	10.3614	2.17646	1.12198	1.55125	0.633431	B-I
H2-Ke6	H2-K region expressed gene 6	88.2906	211.351	95.0596	142.929	2.39381	1.25931	1.50357	0.588395	B-I
Ppp1r16a	protein phosphatase 1, regulatory (inhibitor) subunit 16A	16.4898	36.5418	17.5786	26.4106	2.21602	1.14797	1.50243	0.587299	B-I
Rbbp4	retinoblastoma binding protein 4	2.19032	4.43088		1.90581	2.02293	1.01645			B-I
Atp6v1g2	ATPase, H+ transporting, lysosomal V1 subunit G2	1.84101	4.37104		2.99776	2.37426	1.24748			B-I
Cmtm5	CKLF-like MARVEL transmembrane domain containing 5	1.42149	4.69648		3.48355	3.30391	1.72417			B-I
Map4k3	mitogen-activated protein kinase kinase kinase kinase 3	46.1492	134.89	43.4773	68.9281	2.92291	1.5474	1.58538	0.664831	B-I
Atp9b	ATPase, class II, type 9B	37.2211	87.0505	39.219	52.9706	2.33874	1.22573	1.35064	0.433638	B-I
Masp1	mannan-binding lectin serine peptidase 1	31.0342	63.8987	26.2917	51.0628	2.05898	1.04193	1.94216	0.957665	B-I
Gsap	gamma-secretase activating protein	6.80621	14.8752	6.81278	6.87714	2.18554	1.12799	1.00945	0.0135647	B-I
Sp100	nuclear antigen Sp100	2.29129	6.31916		5.85553	2.7579	1.46357			B-I
Akap13	A kinase (PRKA) anchor protein 13	5.03945	14.2358	4.03299	7.85321	2.82487	1.49819	1.94724	0.961434	B-I
Il18	interleukin 18	1.95015	14.9709		3.53587	7.67678	2.9405			B-I
Bex1	brain expressed X-linked 1	2.58224	6.58069	2.54833	4.49638	2.54844	1.34962	1.76444	0.819211	B-I
Mex3d	mex3 RNA binding family member D	135.748	317.793	126.227	249.65	2.34106	1.22716	1.97778	0.98388	B-I
Morc2b	microrchidia 2B	1.50627	6.77893		2.75891	4.50046	2.17007			B-I
Dennd2a	DENN/MADD domain containing 2A	6.11495	15.0976	12.6944	24.3164	2.46897	1.30391	1.91552	0.937734	B-I
Zfp36l3	zinc finger protein 36, C3H type-like 3	1.39004	3.01605		2.60408	2.16976	1.11753			B-I
Ube2b	ubiquitin-conjugating enzyme E2B	74.1365	185.387	77.681	142.317	2.50061	1.32228	1.83207	0.873476	B-I
Wdfy3	WD repeat and FYVE domain containing 3	26.1479	52.3456	28.3556	34.0486	2.0019	1.00137	1.20077	0.263961	B-I
-	-	2.41604	10.6165	3.15532	5.51715	4.39418	2.13559	1.74853	0.80614	B-I
-	-	2.01596	6.3604		4.1921	3.15503	1.65765			B-I
-	-	15.8492	38.4006	13.9562	19.3203	2.42287	1.27672	1.38436	0.469216	B-I
Sin3b	transcriptional regulator, SIN3B (yeast)	15.9889	37.7041	16.0627	28.3289	2.35815	1.23766	1.76364	0.818559	B-I
Per1	period circadian clock 1	8.74185	34.0558	8.67115	16.3355	3.89572	1.96189	1.88389	0.913718	B-I
Abl1	c-abl oncogene 1, non-receptor tyrosine kinase	61.0156	153.683	66.3856	93.9249	2.51875	1.33271	1.41484	0.500637	B-I
2610002M06Rik	RIKEN cDNA 2610002M06 gene	7.94111	17.547	6.96648	12.7056	2.20964	1.14381	1.82383	0.866968	B-I
Tex264	testis expressed gene 264	175.527	413.905	165.952	279.807	2.35807	1.23761	1.68608	0.753672	B-I
Zfp92	zinc finger protein 92	1.5567	4.04982		2.53322	2.60154	1.37937			B-I
Pld2	phospholipase D2	26.1116	52.8651	18.5432	20.0092	2.02458	1.01762	1.07905	0.109767	B-I
Ctps2	cytidine 5'-triphosphate synthase 2	116.181	233.345	93.9993	177.435	2.00847	1.00609	1.88762	0.916568	B-I
Gm2a	GM2 ganglioside activator protein	137.807	317.499	84.586	119.443	2.30395	1.20411	1.41209	0.497831	B-I
1700094D03Rik	RIKEN cDNA 1700094D03 gene	12.1107	32.2295	12.1703	20.7254	2.66125	1.4121	1.70295	0.768033	B-I
Atp6v1e1	ATPase, H+ transporting, lysosomal V1 subunit E1	481.83	1056.13	439.45	758.399	2.19191	1.13219	1.72579	0.787257	B-I
Mtch1	mitochondrial carrier 1	295.267	591.238	266.3	523.789	2.00239	1.00172	1.96692	0.975937	B-I
R3hdm2	R3H domain containing 2	2.76312	7.94248	3.76251	5.30734	2.87446	1.52329	1.41058	0.496292	B-I
Ltbp4	latent transforming growth factor beta binding protein 4	9.59862	37.0886	7.28274	13.9467	3.86395	1.95008	1.91504	0.937373	B-I
Zfp503	zinc finger protein 503	1.97136	4.36835		2.20988	2.21591	1.1479			B-I
Ctsd	cathepsin D	643.078	1537.18	670.753	937.944	2.39035	1.25722	1.39835	0.483721	B-I
Spin1	spindlin 1	27.4485	60.3646	33.7553	44.4538	2.1992	1.13698	1.31694	0.397191	B-I
Cnpy2	canopy FGF signaling regulator 2	453.734	915.944	371.098	702.311	2.01868	1.01341	1.89252	0.920309	B-I
Atg13	autophagy related 13	56.1241	115.948	48.9189	72.9421	2.06591	1.04678	1.49108	0.576361	B-I
Kansl3	KAT8 regulatory NSL complex subunit 3	48.057	121.636	43.5608	72.2269	2.53108	1.33975	1.65807	0.729505	B-I
Abca8b	ATP-binding cassette, sub-family A (ABC1), member 8b	1.69448	9.24014		4.95847	5.45307	2.44707			B-I
Slc24a3	solute carrier family 24 (sodium/potassium/calcium exchanger), member 3	6.54602	16.6086	6.67306	12.6112	2.5372	1.34324	1.88986	0.918282	B-I
Gabarapl1	gamma-aminobutyric acid (GABA) A receptor-associated protein-like 1	310.869	717.717	217.221	373.818	2.30874	1.20711	1.72091	0.783172	B-I
Slc38a7	solute carrier family 38, member 7	7.78155	19.4524	7.88323	10.2806	2.49982	1.32182	1.30411	0.383065	B-I
Ddx26b	DEAD/H (Asp-Glu-Ala-Asp/His) box polypeptide 26B	18.7574	41.109	16.0396	23.5027	2.19162	1.132	1.46529	0.551189	B-I
Fam187b	family with sequence similarity 187, member B	6.10855	13.3076	4.05753	7.85567	2.17852	1.12335	1.93607	0.953131	B-I
Ncoa2	nuclear receptor coactivator 2	25.246	52.9628	18.5071	28.2129	2.09787	1.06892	1.52444	0.608277	B-I
-	-	35.7521	85.6344	28.939	48.0372	2.39523	1.26016	1.65995	0.731138	B-I
Egflam	EGF-like, fibronectin type III and laminin G domains	5.86791	18.4778	3.46764	6.10211	3.14895	1.65487	1.75973	0.815355	B-I
Mfsd6	major facilitator superfamily domain containing 6	1.43395	7.43964		4.21764	5.18821	2.37524			B-I
Coq10a	coenzyme Q10A	3.11941	6.24489	2.96832	5.4123	2.00194	1.0014	1.82335	0.866594	B-I
Pcdha3	protocadherin alpha 3	1.37747	4.26566		2.87436	3.09674	1.63075			B-I
Pcnx3	pecanex homolog 3	57.2377	116.044	65.2544	74.6574	2.0274	1.01963	1.1441	0.19421	B-I
-	-	2.06186	6.58058		4.25247	3.19157	1.67427			B-I
-	-	1.75354	4.44976		4.23383	2.53758	1.34346			B-I
Ar	androgen receptor	2.49665	59.4442		21.3091	23.8096	4.57347			B-I
Jund	jun D proto-oncogene	190.279	420.627	161.841	273.585	2.21058	1.14442	1.69046	0.757413	B-I
Trim17	tripartite motif-containing 17	2.47521	5.19685	1.96603	3.9214	2.09956	1.07009	1.99458	0.996082	B-I
Ngly1	N-glycanase 1	30.5871	69.5822	30.1091	59.1458	2.27489	1.1858	1.96438	0.974077	B-I
Sidt2	SID1 transmembrane family, member 2	3.28178	161.561	50.5798	85.4354	49.2298	5.62146	1.68912	0.75627	B-I
Rab22a	RAB22A, member RAS oncogene family	25.8087	64.9697	28.9266	45.9004	2.51736	1.33191	1.58679	0.66611	B-I
Sppl3	signal peptide peptidase 3	94.1288	213.032	97.8745	135.95	2.26319	1.17836	1.38902	0.474072	B-I
Tnp2	transition protein 2	2.8598	8.7956	3.61059	6.68748	3.0756	1.62087	1.85218	0.889227	B-I
Vps13b	vacuolar protein sorting 13B (yeast)	6.17178	15.3274	5.24901	9.59325	2.48347	1.31236	1.82763	0.869973	B-I
Gpbp1l1	GC-rich promoter binding protein 1-like 1	21.6364	52.3835	21.3291	35.079	2.42108	1.27565	1.64466	0.717785	B-I
Nxf7	nuclear RNA export factor 7	3.51321	78.7335		26.1898	22.4107	4.48612			B-I
Ptpn23	protein tyrosine phosphatase, non-receptor type 23	30.2358	69.5698	34.0428	39.531	2.30091	1.2022	1.16121	0.215634	B-I
Sat1	spermidine/spermine N1-acetyl transferase 1	182.639	535.946	167.381	243.858	2.93445	1.55309	1.4569	0.542906	B-I
Naprt	nicotinate phosphoribosyltransferase	7.60695	22.4545	5.88522	9.73199	2.95184	1.56161	1.65363	0.725639	B-I
Zfp28	zinc finger protein 28	6.43419	19.1276	6.17382	11.9312	2.97281	1.57183	1.93255	0.950509	B-I
Rsad1	radical S-adenosyl methionine domain containing 1	2.29329	6.12804	2.51085	4.8298	2.67216	1.41801	1.92357	0.943787	B-I
Rere	arginine glutamic acid dipeptide (RE) repeats	5.65815	11.955	6.00363	11.7394	2.11288	1.07921	1.95539	0.967457	B-I
Cercam	cerebral endothelial cell adhesion molecule	2.03762	5.18961		3.17896	2.5469	1.34874			B-I
Cables1	CDK5 and Abl enzyme substrate 1	3.8173	21.9976		6.04968	5.7626	2.52672			B-I
Irak2	interleukin-1 receptor-associated kinase 2	1.67482	4.34481		2.67238	2.5942	1.37529			B-I
Slc8b1	solute carrier family 8 (sodium/lithium/calcium exchanger), member B1	11.5312	25.6667	12.118	24.1542	2.22584	1.15435	1.99324	0.995117	B-I
Eps8l2	EPS8-like 2	12.5983	30.8242	11.8877	18.4219	2.44669	1.29083	1.54966	0.631954	B-I
BC034090	cDNA sequence BC034090	1.44281	3.4444		4.12887	2.38728	1.25537			B-I
Chd3	chromodomain helicase DNA binding protein 3	221.01	448.743	232.676	284.246	2.03042	1.02178	1.22164	0.288819	B-I
Gm4764	predicted pseudogene 4764	15.9102	45.0765	16.0065	30.0114	2.83317	1.50242	1.87495	0.906855	B-I
Igkv4-72	immunoglobulin kappa chain variable 4-72	1.55635	4.97184			3.19454	1.67561			B-I
Gm34513	predicted gene, 34513	11.83	24.5163	10.0185	19.6521	2.07238	1.05129	1.96159	0.972021	B-I
Zfp579	zinc finger protein 579	43.5734	87.4764	29.5328	42.6829	2.00756	1.00545	1.44527	0.531342	B-I
Daw1	dynein assembly factor with WDR repeat domains 1	1.49964	3.09789		2.63797	2.06575	1.04667			B-I
Ssxb10	synovial sarcoma, X member B, breakpoint 10	1.4188	3.01594		2.84799	2.1257	1.08794			B-I
H2-T9	histocompatibility 2, T region locus 9	182.719	402.478	135.048	259.683	2.20272	1.13929	1.9229	0.943281	B-I
Apol7a	apolipoprotein L 7a	4.63902	9.39844	1.62112	2.86376	2.02595	1.0186	1.76653	0.820922	B-I
Prss23	protease, serine 23	75.5075	182.235	53.3227	82.0093	2.41347	1.27111	1.53798	0.621039	B-I
Fam102b	family with sequence similarity 102, member B	30.3568	75.3839	37.5313	56.538	2.48327	1.31224	1.50642	0.591124	B-I
-	-	1.76857	4.39265		2.67217	2.48372	1.3125			B-I
Mtus1	mitochondrial tumor suppressor 1	23.3799	46.9422	21.3543	31.6355	2.0078	1.00562	1.48146	0.567017	B-I
Pcnx	pecanex homolog (Drosophila)	7.57807	26.3113	8.19322	13.9389	3.47203	1.79578	1.70127	0.766614	B-I
Cxcl12	chemokine (C-X-C motif) ligand 12	48.2798	110.704	52.8571	70.0558	2.29298	1.19722	1.32538	0.406409	B-I
-	-	1.63114	3.8275		3.29185	2.34652	1.23052			B-I
Usp53	ubiquitin specific peptidase 53	28.0983	71.9948	20.6839	32.0688	2.56225	1.35741	1.55042	0.632661	B-I
Pip4k2c	phosphatidylinositol-5-phosphate 4-kinase, type II, gamma	174.258	370.541	150.911	275.46	2.1264	1.08841	1.82532	0.868147	B-I
Eno2	enolase 2, gamma neuronal	6.28092	25.1739	4.57337	7.54324	4.008	2.00288	1.64938	0.721927	B-I
Phf1	PHD finger protein 1	12.4447	35.0853	10.4738	20.7761	2.81929	1.49533	1.98363	0.988141	B-I
Stk11ip	serine/threonine kinase 11 interacting protein	28.9462	76.6006	26.7763	52.7629	2.64631	1.40398	1.97051	0.978569	B-I
Dtna	dystrobrevin alpha	2.14711	19.5002		2.89024	9.08206	3.18302			B-I
Dlg3	discs, large homolog 3 (Drosophila)	6.84079	14.3898	5.1122	7.53499	2.10352	1.07281	1.47392	0.559662	B-I
Pip5k1b	phosphatidylinositol-4-phosphate 5-kinase, type 1 beta	1.61541	8.38832		6.71406	5.19268	2.37648			B-I
Zdhhc14	zinc finger, DHHC domain containing 14	1.42103	41.1144		8.76302	28.9327	4.85463			B-I
Ttll3	tubulin tyrosine ligase-like family, member 3	9.1608	22.6792	9.47155	13.0049	2.47568	1.30783	1.37304	0.457378	B-I
Zfp87	zinc finger protein 87	4.18651	8.78556	3.83103	7.60126	2.09854	1.06939	1.98413	0.988506	B-I
Gga2	golgi associated, gamma adaptin ear containing, ARF binding protein 2	43.4353	107.967	35.0573	52.4246	2.4857	1.31365	1.4954	0.580529	B-I
Tpp1	tripeptidyl peptidase I	130.585	342.171	110.228	211.792	2.62029	1.38973	1.9214	0.942155	B-I
Myo9b	myosin IXb	10.1866	22.6198	9.64035	13.3462	2.22055	1.15092	1.38441	0.469273	B-I
Hmg20a	high mobility group 20A	21.1711	46.2795	21.8485	29.6099	2.18597	1.12828	1.35524	0.438543	B-I
Nradd	neurotrophin receptor associated death domain	63.579	137.744	49.4232	82.4144	2.1665	1.11537	1.66753	0.73771	B-I
Sox9	SRY (sex determining region Y)-box 9	12.338	31.6038	18.1772	33.7122	2.5615	1.35699	1.85464	0.891136	B-I
Ahi1	Abelson helper integration site 1	2.1774	4.43281	2.01401	3.53811	2.03582	1.02561	1.75675	0.812907	B-I
Rabgap1	RAB GTPase activating protein 1	39.951	91.2816	45.2362	68.3811	2.28484	1.19209	1.51165	0.59612	B-I
Zscan26	zinc finger and SCAN domain containing 26	18.5453	40.2811	18.16	29.1617	2.17204	1.11905	1.60582	0.683308	B-I
Mapt	microtubule-associated protein tau	2.29769	5.17958		3.36271	2.25425	1.17265			B-I
3110062M04Rik	RIKEN cDNA 3110062M04 gene	29.1893	78.0446	17.0624	32.9348	2.67374	1.41886	1.93026	0.948792	B-I
Stfa2	stefin A2	1.80574	7.60041		3.09984	4.20904	2.07349			B-I
Gm26620	predicted gene, 26620	3.29481	13.7461	4.5505	8.86798	4.17204	2.06075	1.94879	0.96258	B-I
Samd14	sterile alpha motif domain containing 14	4.65486	11.1431	3.86653	7.45374	2.39387	1.25934	1.92776	0.946926	B-I
-	-	7.47745	15.6153	5.92706	5.78723	2.08832	1.06234	0.976407	-0.0344449	B-I
Gm5420	predicted gene 5420	1.5631	5.81675		3.3282	3.72129	1.8958			B-I
Fbxl20	F-box and leucine-rich repeat protein 20	2.34126	22.7568		14.4878	9.71993	3.28095			B-I
Olfr1386	olfactory receptor 1386	1.68773	4.04269		3.02919	2.39534	1.26023			B-I
-	-	1.38422	2.78391		3.15248	2.01118	1.00804			B-I
Fbrs	fibrosin	4.42097	11.3178	5.65638	7.16789	2.56003	1.35616	1.26722	0.341671	B-I
Exoc8	exocyst complex component 8	5.34554	11.9379	6.16789	8.12689	2.23325	1.15915	1.31761	0.397927	B-I
Ogfod2	2-oxoglutarate and iron-dependent oxygenase domain containing 2	15.9216	34.1128	13.6215	24.4264	2.14255	1.09933	1.79323	0.842557	B-I
-	-	9.51057	22.2131	11.2788	14.3329	2.33562	1.22381	1.27078	0.34571	B-I
-	-	2.38728	5.34781		4.04244	2.24013	1.16358			B-I
Phf7	PHD finger protein 7	33.8771	70.6632	32.6904	59.608	2.08587	1.06065	1.82341	0.866641	B-I
Hsd17b11	hydroxysteroid (17-beta) dehydrogenase 11	1.43372	12.3256		6.47756	8.59692	3.10382			B-I
Zgpat	zinc finger, CCCH-type with G patch domain	15.5452	32.2721	12.9148	20.3872	2.07601	1.05382	1.57859	0.658638	B-I
Ctnnd1	catenin (cadherin associated protein), delta 1	28.373	65.3572	35.5184	41.9973	2.3035	1.20383	1.18241	0.24173	B-I
Zfp821	zinc finger protein 821	16.2561	50.2578	14.7463	28.1005	3.09162	1.62836	1.9056	0.930244	B-I
Ly96	lymphocyte antigen 96	36.2902	77.5048	37.4958	74.5912	2.13569	1.09471	1.98932	0.992276	B-I
-	-	13.7989	29.2585	11.5946	21.7913	2.12035	1.0843	1.87944	0.910301	B-I
Dok4	docking protein 4	2.57772	6.52572		5.39653	2.53159	1.34004			B-I
Grpel2	GrpE-like 2, mitochondrial	9.5044	20.0291	10.1996	16.9736	2.10735	1.07543	1.66414	0.734778	B-I
Ctdsp2	CTD (carboxy-terminal domain, RNA polymerase II, polypeptide A) small phosphatase 2	116.017	275.11	139.599	254.465	2.37128	1.24567	1.82283	0.866176	B-I
Terf2	telomeric repeat binding factor 2	45.1399	100.739	47.1175	70.1345	2.2317	1.15815	1.4885	0.573862	B-I
Pnpla2	patatin-like phospholipase domain containing 2	46.3344	100.623	42.4088	75.8319	2.17168	1.11881	1.78812	0.838442	B-I
Mcf2l	mcf.2 transforming sequence-like	1.4491	3.18331		2.44669	2.19675	1.13537			B-I
Olfr1372-ps1	olfactory receptor 1372, pseudogene 1	4.40771	9.54161	3.86018	5.42258	2.16476	1.1142	1.40475	0.490313	B-I
-	-	1.62193	3.43014	1.8683	3.39692	2.11485	1.08056	1.81819	0.862501	B-I
2210008F06Rik	RIKEN cDNA 2210008F06 gene	5.52677	12.2707	4.75852	8.50945	2.22023	1.15071	1.78825	0.838551	B-I
-	-	35.8989	103.826	26.7285	50.6062	2.89217	1.53215	1.89334	0.920935	B-I
Pfkfb3	6-phosphofructo-2-kinase/fructose-2,6-biphosphatase 3	23.6639	56.8167	23.8568	44.3285	2.40099	1.26363	1.85811	0.893838	B-I
Cd63	CD63 antigen	1545.49	3105.93	1530.2	2397.78	2.00967	1.00696	1.56698	0.647985	B-I
Ring1	ring finger protein 1	29.5147	76.1619	31.0654	42.632	2.58047	1.36764	1.37233	0.456627	B-I
Pkd1	polycystic kidney disease 1 homolog	14.3256	33.2448	15.0314	21.6873	2.32065	1.21453	1.44281	0.528877	B-I
Rnf123	ring finger protein 123	13.8335	32.4418	13.8359	21.3821	2.34516	1.22969	1.54541	0.627991	B-I
Zyx	zyxin	129.444	545.738	122.832	187.046	4.216	2.07588	1.52278	0.606707	B-I
Fam162b	family with sequence similarity 162, member B	2.61917	5.6348	2.41531	4.78541	2.15137	1.10526	1.98128	0.986434	B-I
Ptms	parathymosin	89.0635	222.642	92.632	155.26	2.49981	1.32182	1.67609	0.745102	B-I
Mamdc2	MAM domain containing 2	1.52131	5.26597	1.91593	3.45953	3.46148	1.79139	1.80567	0.852533	B-I
Palmd	palmdelphin	16.4988	58.5876	17.4035	33.7963	3.55103	1.82824	1.94193	0.957489	B-I
Ppp1r13b	protein phosphatase 1, regulatory (inhibitor) subunit 13B	11.9989	27.3067	9.9082	15.5531	2.27577	1.18635	1.56972	0.650505	B-I
Ctsl	cathepsin L	530.799	1320.02	466.9	726.626	2.48685	1.31432	1.55628	0.638101	B-I
Sgpl1	sphingosine phosphate lyase 1	55.1426	116.414	60.2804	76.5179	2.11115	1.07803	1.26937	0.344107	B-I
Invs	inversin	20.7276	42.0141	18.7982	27.8603	2.02697	1.01932	1.48207	0.567618	B-I
Tm4sf4	transmembrane 4 superfamily member 4	3.47593	7.40886	2.5256	4.52244	2.13148	1.09185	1.79064	0.840474	B-I
Synrg	synergin, gamma	9.18921	19.5015	7.80617	11.181	2.12221	1.08557	1.43232	0.518356	B-I
Fabp5	fatty acid binding protein 5, epidermal	14.0544	31.786	18.1355	28.1637	2.26164	1.17737	1.55296	0.635024	B-I
Zfp651	zinc finger protein 651	10.0703	21.8015	8.63572	13.6711	2.16492	1.11431	1.58308	0.662736	B-I
-	-	7.44446	17.0879	8.60299	16.4534	2.29538	1.19873	1.91253	0.935479	B-I
Npw	neuropeptide W	1.50616	4.34449		3.52762	2.88448	1.52831			B-I
Nppa	natriuretic peptide type A	1.63091	3.38933		2.2104	2.07819	1.05533			B-I
5830417I10Rik	gon-4-like pseudogene	4.28308	9.98	4.82083	8.72944	2.3301	1.22039	1.81077	0.856607	B-I
Adam10	a disintegrin and metallopeptidase domain 10	137.802	315.297	124.364	206.167	2.28804	1.19411	1.65777	0.729245	B-I
-	-	3.46953	8.74755	2.72107	5.43877	2.52125	1.33414	1.99876	0.999107	B-I
Snx32	sorting nexin 32	19.3479	58.1629	16.2265	29.6675	3.00616	1.58792	1.82834	0.870532	B-I
Olfr153	olfactory receptor 153	4.35728	9.63026	3.45041	5.50138	2.21015	1.14415	1.59442	0.673028	B-I
Trim12a	tripartite motif-containing 12A	2.03962	12.4409		5.88509	6.0996	2.60871			B-I
Nyap2	neuronal tyrosine-phophorylated phosphoinositide 3-kinase adaptor 2	1.49324	3.90643		2.73243	2.61608	1.38741			B-I
Olfr384	olfactory receptor 384	2.01573	4.38519		2.40972	2.17549	1.12134			B-I
Ino80e	INO80 complex subunit E	1.52782	3.68389		2.71687	2.4112	1.26975			B-I
-	-	6.93095	21.4429	8.38043	15.1071	3.09378	1.62937	1.80266	0.850129	B-I
-	-	113.339	270.174	80.2689	145.528	2.38376	1.25324	1.81301	0.858386	B-I
-	-	6.43642	15.4954	8.30528	11.0659	2.40746	1.26751	1.3324	0.414024	B-I
-	-	1.38387	5.74516		5.71924	4.15152	2.05364			B-I
-	-	5.17083	11.2364	5.26997	10.289	2.17304	1.11971	1.95237	0.96523	B-I
-	-	1.48484	4.50515		1.77458	3.0341	1.60127			B-I
Mvp	major vault protein	55.9755	136.377	50.8139	85.1836	2.43637	1.28473	1.67638	0.745353	B-I
Naglu	alpha-N-acetylglucosaminidase (Sanfilippo disease IIIB)	21.5478	47.2045	20.815	38.053	2.19069	1.13139	1.82815	0.870384	B-I
Pard6g	par-6 family cell polarity regulator gamma	1.39656	3.92327		3.33603	2.80924	1.49018			B-I
Rras	related RAS viral (r-ras) oncogene	68.7722	139.669	58.6698	96.6243	2.0309	1.02212	1.64692	0.719769	B-I
Ubr5	ubiquitin protein ligase E3 component n-recognin 5	253.602	658.911	247.533	342.415	2.59821	1.37752	1.38331	0.468125	B-I
Dennd1a	DENN/MADD domain containing 1A	6.7404	24.7215	8.43638	15.3614	3.66766	1.87486	1.82085	0.864611	B-I
Vps26a	vacuolar protein sorting 26 homolog A (yeast)	139.339	310.06	136.838	244.5	2.22522	1.15395	1.78679	0.837368	B-I
Fam3c	family with sequence similarity 3, member C	100.741	270.826	91.406	158.767	2.68835	1.42672	1.73694	0.796549	B-I
Metap1d	methionyl aminopeptidase type 1D (mitochondrial)	86.6569	190.537	77.5846	152.101	2.19876	1.13669	1.96046	0.971191	B-I
Arap1	ArfGAP with RhoGAP domain, ankyrin repeat and PH domain 1	5.79582	15.9809	7.81529	13.9733	2.75731	1.46326	1.78795	0.838303	B-I
Slc7a4	solute carrier family 7 (cationic amino acid transporter, y+ system), member 4	2.24761	7.02089		3.55388	3.12371	1.64326			B-I
Ercc2	excision repair cross-complementing rodent repair deficiency, complementation group 2	21.0895	48.5651	16.9281	25.0538	2.30281	1.20339	1.48001	0.565608	B-I
Prg4	proteoglycan 4 (megakaryocyte stimulating factor, articular superficial zone protein)	6.76276	39.715		4.55878	5.8726	2.554			B-I
Mgea5	meningioma expressed antigen 5 (hyaluronidase)	28.6116	60.5561	27.0823	44.6435	2.11649	1.08168	1.64844	0.721099	B-I
Cbx7	chromobox 7	13.007	32.6342	11.4424	19.6372	2.50896	1.32709	1.71618	0.779201	B-I
Grina	glutamate receptor, ionotropic, N-methyl D-aspartate-associated protein 1 (glutamate binding)	119.592	392.074	131.577	215.797	3.27842	1.713	1.64008	0.713765	B-I
Peli3	pellino 3	3.12804	6.6785	2.808	3.97362	2.13504	1.09426	1.41511	0.500913	B-I
Rnf122	ring finger protein 122	1.44081	9.47941		6.44111	6.57921	2.71791			B-I
Ppp1r9a	protein phosphatase 1, regulatory (inhibitor) subunit 9A	25.2585	54.9544	24.1893	40.2268	2.17568	1.12147	1.663	0.733786	B-I
Dyrk2	dual-specificity tyrosine-(Y)-phosphorylation regulated kinase 2	8.09404	18.6936	8.06671	10.3513	2.30955	1.20761	1.28321	0.359752	B-I
Wbp5	WW domain binding protein 5	1297.47	2753.42	1020.34	1473.56	2.12215	1.08553	1.44418	0.530248	B-I
Tmem239	transmembrane 239	1.76623	3.62158		3.38845	2.05046	1.03595			B-I
Olfr788	olfactory receptor 788	1.5587	3.38922		2.72491	2.17439	1.12061			B-I
-	-	1.84101	4.15305	1.79145	2.1315	2.25585	1.17367	1.18982	0.250739	B-I
Rnf44	ring finger protein 44	32.6915	79.684	34.3917	65.02	2.43746	1.28538	1.89057	0.918821	B-I
Usp54	ubiquitin specific peptidase 54	2.29083	4.75847		2.26262	2.07718	1.05463			B-I
Kif13b	kinesin family member 13B	2.50317	6.05355	2.3113	4.23628	2.41836	1.27403	1.83286	0.874093	B-I
-	-	1.44933	3.23168		2.11369	2.22977	1.1569			B-I
Hnrnpm	heterogeneous nuclear ribonucleoprotein M	1.39691	3.6433		2.65447	2.60812	1.38301			B-I
-	-	10.4032	38.8642	9.8876	17.5615	3.7358	1.90142	1.77611	0.828721	B-I
-	-	9.70753	21.3579	11.3886	14.0234	2.20014	1.1376	1.23135	0.300239	B-I
Rere	arginine glutamic acid dipeptide (RE) repeats	86.1482	312.595	103.433	198.89	3.62857	1.8594	1.92289	0.943274	B-I
Nr1d2	nuclear receptor subfamily 1, group D, member 2	48.9518	115.868	61.0185	112.405	2.36697	1.24304	1.84214	0.881384	B-I
F8a	factor 8-associated gene A	12.3663	29.449	12.3494	20.3589	2.38139	1.2518	1.64857	0.721213	B-I
Vmn1r45	vomeronasal 1 receptor 45	2.49419	5.57045	2.16565	4.24155	2.23337	1.15922	1.95856	0.96979	B-I
LOC102635783	uncharacterized LOC102635783	2.86632	6.97327	1.72506		2.43283	1.28264			B-I
Ptprs	protein tyrosine phosphatase, receptor type, S	181.589	426.157	173.527	242.439	2.34682	1.23071	1.39712	0.482459	B-I
Acpp	acid phosphatase, prostate	1.48426	3.32702		2.27066	2.24153	1.16449			B-I
Galnt11	UDP-N-acetyl-alpha-D-galactosamine:polypeptide N-acetylgalactosaminyltransferase 11	43.6336	94.2047	39.8677	77.5243	2.15899	1.11036	1.94454	0.959429	B-I
Prrc2c	proline-rich coiled-coil 2C	59.7979	218.746	54.0395	65.9758	3.65808	1.87109	1.22088	0.287923	B-I
Sdcbp2	syndecan binding protein (syntenin) 2	1.90019	5.41216	1.90379	3.67759	2.84822	1.51006	1.93172	0.949883	B-I
Gabarap	gamma-aminobutyric acid receptor associated protein	622.488	1378.58	496.025	902.337	2.21464	1.14707	1.81914	0.863253	B-I
BC022687	cDNA sequence BC022687	16.2977	40.2569	15.4329	27.2618	2.4701	1.30457	1.76647	0.82087	B-I
Gk2	glycerol kinase 2	1.51279	3.31731		2.40157	2.19284	1.1328			B-I
Mfsd11	major facilitator superfamily domain containing 11	54.318	115.684	45.5392	88.1717	2.12975	1.09068	1.93617	0.953207	B-I
Kmt2e	lysine (K)-specific methyltransferase 2E	230.072	483.84	206.982	344.509	2.10299	1.07244	1.66444	0.735037	B-I
Vps13b	vacuolar protein sorting 13B (yeast)	14.2359	30.0147	11.942	21.5996	2.10837	1.07613	1.80871	0.854963	B-I
Plekha5	pleckstrin homology domain containing, family A member 5	13.9738	29.44	10.1225	19.7634	2.10681	1.07506	1.95242	0.965267	B-I
Gnptg	N-acetylglucosamine-1-phosphotransferase, gamma subunit	88.2298	193.237	79.2516	137.624	2.19015	1.13103	1.73655	0.796226	B-I
Sirpa	signal-regulatory protein alpha	10.978	22.3253	9.05755	17.3299	2.03364	1.02406	1.91331	0.936072	B-I
Fam21	family with sequence similarity 21	87.6517	271.672	104.893	168.238	3.09944	1.63201	1.60391	0.68159	B-I
Golim4	golgi integral membrane protein 4	72.4292	201.919	62.8862	113.861	2.78781	1.47913	1.81059	0.856462	B-I
Srf	serum response factor	17.6471	35.7272	18.1436	31.5682	2.02454	1.0176	1.7399	0.799008	B-I
Smim4	small integral membrane protein 4	64.7223	133.836	71.4072	124.602	2.06784	1.04813	1.74495	0.803188	B-I
Cyp4f18	cytochrome P450, family 4, subfamily f, polypeptide 18	6.07092	14.3892	4.82916	9.33027	2.37018	1.245	1.93207	0.950145	B-I
Ppp2r3d	protein phosphatase 2 (formerly 2A), regulatory subunit B'', delta	14.2165	34.6047	13.5923	25.9383	2.43412	1.2834	1.9083	0.93229	B-I
-	-	2.99747	6.11153	2.5755	4.04437	2.0389	1.02779	1.57033	0.651065	B-I
E030030I06Rik	RIKEN cDNA E030030I06 gene	17.0129	37.384	16.441	27.1384	2.1974	1.1358	1.65066	0.723039	B-I
Apobec4	apolipoprotein B mRNA editing enzyme, catalytic polypeptide-like 4 (putative)	4.7485	11.0714	4.29485	6.83479	2.33156	1.2213	1.59139	0.67029	B-I
A230051N06Rik	RIKEN cDNA A230051N06 gene	1.46283	2.92999		2.00059	2.00296	1.00214			B-I
Brpf3	bromodomain and PHD finger containing, 3	20.9569	45.2836	21.4366	42.2647	2.1608	1.11157	1.97162	0.979379	B-I
-	-	3.33861	7.2889	2.13278	3.99999	2.18322	1.12645	1.87548	0.907262	B-I
-	-	159.457	332.026	128.981	188.515	2.08223	1.05813	1.46158	0.547524	B-I
Prkca	protein kinase C, alpha	22.0281	46.1712	22.2602	31.0481	2.09601	1.06765	1.39478	0.480037	B-I
Gm39695	predicted gene, 39695	9.5088	31.2141	9.86919	12.2099	3.28265	1.71486	1.23717	0.307045	B-I
B930095G15Rik	RIKEN cDNA B930095G15 gene	11.7059	29.8726	11.7129	14.4797	2.55192	1.35158	1.23622	0.305933	B-I
-	-	97.1232	209.115	84.3706	148.958	2.15309	1.10641	1.76552	0.820093	B-I
-	-	1.43676	4.18426		4.07868	2.91229	1.54216			B-I
Ffar4	free fatty acid receptor 4	1.44328	10.6098		3.2494	7.35121	2.87798			B-I
-	-	5.68657	16.1321	5.00797	9.21811	2.83687	1.5043	1.84069	0.880245	B-I
Akap8l	A kinase (PRKA) anchor protein 8-like	10.899	29.9103	9.66773	17.0335	2.74431	1.45644	1.76189	0.817125	B-I
Cd81	CD81 antigen	1231.18	2934.48	1198.59	2369.35	2.38348	1.25307	1.97679	0.983158	B-I
Man2b2	mannosidase 2, alpha B2	6.97486	16.3672	5.89976	9.65575	2.3466	1.23057	1.63664	0.710733	B-I
Rab3il1	RAB3A interacting protein (rabin3)-like 1	25.8309	58.6457	22.3845	39.8922	2.27037	1.18293	1.78213	0.833605	B-I
Rnf19a	ring finger protein 19A	44.5407	100.38	38.6582	59.1623	2.25368	1.17228	1.53039	0.613903	B-I
Fbxo34	F-box protein 34	46.5101	102.89	41.5604	64.8856	2.21222	1.14549	1.56124	0.642689	B-I
Npdc1	neural proliferation, differentiation and control 1	110.76	267.533	95.1513	175.083	2.41542	1.27228	1.84005	0.879748	B-I
Mkrn1	makorin, ring finger protein, 1	133.88	318.314	108.494	186.762	2.37762	1.24952	1.72141	0.783593	B-I
Hlx	H2.0-like homeobox	1.49976	6.42962		4.94259	4.28711	2.10001			B-I
Lime1	Lck interacting transmembrane adaptor 1	17.3359	38.5606	17.0086	27.7149	2.22432	1.15336	1.62946	0.704397	B-I
1700018A04Rik	RIKEN cDNA 1700018A04 gene	1.83415	3.80342	1.89773	2.07949	2.07367	1.05219	1.09578	0.131955	B-I
Mospd1	motile sperm domain containing 1	56.5452	130.964	36.7665	73.0301	2.31609	1.21169	1.98632	0.990099	B-I
Prrt1	proline-rich transmembrane protein 1	5.54867	11.8732	4.98715	7.5176	2.13982	1.09749	1.50739	0.592056	B-I
Rassf3	Ras association (RalGDS/AF-6) domain family member 3	9.51115	23.5444	14.9901	25.5807	2.47546	1.30769	1.70651	0.771051	B-I
Mllt6	myeloid/lymphoid or mixed-lineage leukemia; translocated to, 6	3.82605	8.53224	5.12652	5.12593	2.23004	1.15707	0.999885	-0.000166609	B-I
Parp3	poly (ADP-ribose) polymerase family, member 3	8.76364	26.0209	7.56534	10.6455	2.96919	1.57007	1.40713	0.49276	B-I
Large	like-glycosyltransferase	11.0828	42.2922	8.48437	16.2915	3.81601	1.93206	1.92017	0.941237	B-I
Cbx6	chromobox 6	171.298	376.066	186.965	248.817	2.1954	1.13448	1.33082	0.412319	B-I
Lgi3	leucine-rich repeat LGI family, member 3	1.60026	3.3104		7.47745	2.06866	1.0487			B-I
Man2a2	mannosidase 2, alpha 2	3.09369	6.19995	2.5793	4.21774	2.00407	1.00293	1.63523	0.709494	B-I
Mcam	melanoma cell adhesion molecule	2.57783	5.38116	2.67323	4.42776	2.08748	1.06176	1.65633	0.727994	B-I
Lpp	LIM domain containing preferred translocation partner in lipoma	27.062	61.8904	19.9269	34.6496	2.28698	1.19345	1.73884	0.798122	B-I
Abtb2	ankyrin repeat and BTB (POZ) domain containing 2	14.5271	35.0942	9.20341	17.5662	2.41577	1.27249	1.90866	0.932563	B-I
Zfc3h1	zinc finger, C3H1-type containing	30.662	99.2693	28.1005	48.3151	3.23753	1.69489	1.71937	0.781881	B-I
Olfr985	olfactory receptor 985	4.351	9.48676	4.72902	6.61714	2.18037	1.12457	1.39926	0.484667	B-I
Tnc	tenascin C	1.47763	13.3407		7.40152	9.02848	3.17448			B-I
1810018F18Rik	RIKEN cDNA 1810018F18 gene	2.68509	5.53946	2.76072	4.48061	2.06305	1.04478	1.62299	0.69865	B-I
Zfp12	zinc finger protein 12	5.59944	13.1407	5.29692	9.83157	2.34678	1.23069	1.85609	0.892267	B-I
Piwil1	piwi-like RNA-mediated gene silencing 1	1.36209	3.36568	1.7168	2.84778	2.47097	1.30508	1.65877	0.730117	B-I
Mmp19	matrix metallopeptidase 19	14.5332	36.1458	11.8653	22.0439	2.48712	1.31448	1.85785	0.893633	B-I
Zfp52	zinc finger protein 52	7.14735	15.886	7.62531	12.9419	2.22264	1.15227	1.69723	0.763184	B-I
Olfr1392	olfactory receptor 1392	2.45937	5.0866	2.41524	4.27863	2.06825	1.04841	1.77151	0.824982	B-I
Htr3a	5-hydroxytryptamine (serotonin) receptor 3A	1.38387	3.04002		2.37776	2.19675	1.13537			B-I
Tyk2	tyrosine kinase 2	30.5272	67.2453	23.9089	38.6963	2.2028	1.13934	1.61849	0.694647	B-I
Gm6762	predicted pseudogene 6762	2.09016	4.4192		3.22323	2.11428	1.08017			B-I
Kdm3a	lysine (K)-specific demethylase 3A	75.5367	160.075	78.4013	117.299	2.11916	1.08349	1.49614	0.581245	B-I
Olfr320	olfactory receptor 320	2.41592	4.93339	2.1682	3.87723	2.04203	1.03001	1.78822	0.838523	B-I
Gm10660	predicted gene 10660	201.949	447.834	182.123	316.276	2.21756	1.14897	1.73661	0.796274	B-I
Sox1	SRY (sex determining region Y)-box 1	1.48661	6.5254		4.82155	4.38946	2.13404			B-I
Tardbp	TAR DNA binding protein	33.4892	102.887	36.1131	66.7663	3.07226	1.6193	1.84881	0.8866	B-I
-	-	8.29775	18.002	6.89307	13.2198	2.1695	1.11737	1.91784	0.939485	B-I
-	-	25.262	53.6246	33.437	35.9331	2.12274	1.08593	1.07465	0.103867	B-I
Hspa1a	heat shock protein 1A	7.77245	85.4879	7.52371	14.8445	10.9988	3.45928	1.97303	0.980414	B-I
4933421O10Rik	RIKEN cDNA 4933421O10 gene	1.47751	3.24551		1.55704	2.1966	1.13527			B-I
Ski	ski sarcoma viral oncogene homolog (avian)	24.8795	70.9996	32.8866	55.7879	2.85374	1.51285	1.69637	0.762452	B-I
-	-	115.738	346.669	136.457	143.212	2.99529	1.58269	1.0495	0.0697015	B-I
Junb	jun B proto-oncogene	95.6551	204.006	88.6232	103.387	2.13273	1.0927	1.16659	0.222295	B-I
Adra1b	adrenergic receptor, alpha 1b	2.17541	5.47447	1.93075	3.4931	2.51653	1.33143	1.8092	0.855348	B-I
Snai1	snail family zinc finger 1	4.98273	10.9688	5.1745	7.58496	2.20137	1.1384	1.46583	0.551722	B-I
Glmp	glycosylated lysosomal membrane protein	377.721	1036.21	379.745	710.236	2.74333	1.45593	1.8703	0.903268	B-I
Dennd5a	DENN/MADD domain containing 5A	65.3235	163.638	78.0381	102.748	2.50504	1.32483	1.31664	0.396863	B-I
Pex11a	peroxisomal biogenesis factor 11 alpha	14.4695	30.2846	14.7607	21.3458	2.093	1.06557	1.44612	0.532185	B-I
Ldb1	LIM domain binding 1	89.431	281.889	100.274	179.962	3.15203	1.65628	1.7947	0.843741	B-I
Rragd	Ras-related GTP binding D	1.81225	3.77923		2.26283	2.08538	1.06031			B-I
Anks1	ankyrin repeat and SAM domain containing 1	13.9578	40.3235	14.5699	19.3825	2.88896	1.53055	1.33031	0.411766	B-I
Atg16l2	autophagy related 16-like 2 (S. cerevisiae)	3.31648	8.64367	4.55043	7.40418	2.60628	1.38199	1.62714	0.702338	B-I
Dusp13	dual specificity phosphatase 13	1.87794	6.85052	1.77918	3.19718	3.64789	1.86706	1.797	0.845588	B-I
Kcng4	potassium voltage-gated channel, subfamily G, member 4	1.50616	3.57375		2.59379	2.37276	1.24656			B-I
Pde4d	phosphodiesterase 4D, cAMP specific	1.59598	4.44016		2.0185	2.7821	1.47617			B-I
Nr5a1	nuclear receptor subfamily 5, group A, member 1	50.1009	127.389	47.2816	87.8584	2.54265	1.34633	1.8582	0.893903	B-I
Zcchc11	zinc finger, CCHC domain containing 11	23.4229	47.9349	19.0875	36.2051	2.0465	1.03316	1.8968	0.923564	B-I
Pla2g2d	phospholipase A2, group IID	3.50075	7.05644	2.97453	5.14212	2.01569	1.01128	1.72872	0.789703	B-I
Dcaf8	DDB1 and CUL4 associated factor 8	49.3782	116.123	50.4678	92.5415	2.35171	1.23371	1.83367	0.874737	B-I
Slc25a16	solute carrier family 25 (mitochondrial carrier, Graves disease autoantigen), member 16	33.7257	69.4228	31.9653	49.8447	2.05845	1.04156	1.55934	0.640933	B-I
Shroom3	shroom family member 3	107.342	362.591	129.466	145.238	3.37792	1.75613	1.12183	0.165851	B-I
Etohd2	ethanol decreased 2	37.4771	93.9726	41.1397	71.0983	2.50747	1.32623	1.72822	0.789285	B-I
Boll	bol, boule-like (Drosophila)	2.85105	6.84135	2.4839	4.89789	2.39959	1.26279	1.97186	0.979555	B-I
Cfp	complement factor properdin	4.72078	11.3899	4.79995	8.0731	2.41273	1.27066	1.68192	0.750105	B-I
Selenbp2	selenium binding protein 2	2.85968	13.3956		40.3523	4.68429	2.22783			B-I
Lrfn4	leucine rich repeat and fibronectin type III domain containing 4	39.2177	185.558	52.5626	96.8102	4.73148	2.24229	1.84181	0.881122	B-I
Ang2	angiogenin, ribonuclease A family, member 2	38.3547	105.653	37.2756	74.0565	2.75462	1.46186	1.98673	0.990394	B-I
Il2ra	interleukin 2 receptor, alpha chain	1.39027	4.06007		2.04518	2.92034	1.54614			B-I
Tbc1d2	TBC1 domain family, member 2	1.48426	3.29324	1.39249	1.48597	2.21877	1.14976	1.06713	0.093738	B-I
Ldoc1l	leucine zipper, down-regulated in cancer 1-like	11.0875	23.5537	9.5906	17.1468	2.12435	1.08702	1.78788	0.838247	B-I
Npffr1	neuropeptide FF receptor 1	2.58201	5.72377	2.24279	4.19962	2.21679	1.14847	1.8725	0.904968	B-I
Gm5423	predicted gene 5423	13.9604	32.5831	9.6294	17.5745	2.33397	1.22279	1.82509	0.867964	B-I
Alms1-ps2	Alstrom syndrome 1, pseudogene 2	9.08893	23.0799	9.37981	10.2304	2.53934	1.34445	1.09069	0.125235	B-I
Pbx1	pre B cell leukemia homeobox 1	2.4879	6.413	1.96639	3.633	2.57768	1.36607	1.84755	0.885613	B-I
Rnf213	ring finger protein 213	5.25549	12.8696	4.4817	8.64004	2.44878	1.29206	1.92785	0.946992	B-I
A630012P03Rik	RIKEN cDNA A630012P03 gene	3.07642	6.18311	2.81668	4.26255	2.00984	1.00708	1.51332	0.597719	B-I
-	-	3.26875	8.76127	2.72501	5.42024	2.68032	1.4224	1.98907	0.992093	B-I
-	-	2.84419	10.044	3.22411	4.94228	3.53142	1.82025	1.53291	0.616273	B-I
-	-	2.40895	5.762	2.35293	3.91346	2.39192	1.25817	1.66323	0.733985	B-I
-	-	6.77556	16.6424	9.52166	14.3225	2.45623	1.29645	1.5042	0.588998	B-I
-	-	3.55712	11.1916	4.19296	7.72455	3.14625	1.65364	1.84227	0.881481	B-I
Olfr1272	olfactory receptor 1272	2.19976	4.48129	2.51092	3.7743	2.03717	1.02657	1.50315	0.587992	B-I
-	-	2.02505	6.0083	1.47561	2.1657	2.96699	1.569	1.46766	0.553518	B-I
-	-	7.37203	15.2655	6.98297	11.05	2.07074	1.05015	1.58243	0.662139	B-I
Gm13490	predicted gene 13490	2.00909	4.39956	2.27609	3.78234	2.18982	1.13082	1.66177	0.732725	B-I
-	-	6.82193	15.4715	5.22855	8.26501	2.2679	1.18136	1.58075	0.660605	B-I
Pcyt1a	phosphate cytidylyltransferase 1, choline, alpha isoform	37.5272	78.0854	35.387	50.58	2.08077	1.05712	1.42934	0.515348	B-I
Bckdhb	branched chain ketoacid dehydrogenase E1, beta polypeptide	47.224	122.999	44.6295	76.4995	2.6046	1.38106	1.7141	0.777454	B-I
Ltb	lymphotoxin B	3.53287	8.05026	3.38817	5.79762	2.27867	1.18819	1.71114	0.774955	B-I
Fuca2	fucosidase, alpha-L- 2, plasma	21.3463	57.8026	15.7633	25.0176	2.70785	1.43715	1.58708	0.666372	B-I
Hs3st1	heparan sulfate (glucosamine) 3-O-sulfotransferase 1	58.2448	171.355	54.8545	89.2485	2.94198	1.55679	1.627	0.702218	B-I
S100a13	S100 calcium binding protein A13	68.8219	170.188	89.7438	131.164	2.47288	1.30619	1.46154	0.547493	B-I
Ddah2	dimethylarginine dimethylaminohydrolase 2	106.569	235.515	93.1401	124.997	2.20998	1.14403	1.34203	0.424422	B-I
Atp6v0d1	ATPase, H+ transporting, lysosomal V0 subunit D1	241.841	682.026	245.296	393.606	2.82014	1.49577	1.60462	0.682231	B-I
Rnf11	ring finger protein 11	151.737	318.835	138.73	163.072	2.10124	1.07124	1.17546	0.233227	B-I
Zfp644	zinc finger protein 644	40.5515	101.814	54.1073	62.5421	2.51074	1.32811	1.15589	0.209003	B-I
Inpp5e	inositol polyphosphate-5-phosphatase E	19.512	39.7557	21.0851	27.3063	2.0375	1.0268	1.29505	0.373012	B-I
Tmub2	transmembrane and ubiquitin-like domain containing 2	34.9836	80.8401	31.3737	53.6099	2.3108	1.20839	1.70875	0.772942	B-I
2010107G23Rik	RIKEN cDNA 2010107G23 gene	1.87817	7.65114		2.85561	4.07371	2.02634			B-I
Ccdc68	coiled-coil domain containing 68	34.4259	80.7134	22.1232	25.7505	2.34456	1.22932	1.16396	0.219041	B-I
Stard3	START domain containing 3	48.9057	113.226	51.0119	101.321	2.31519	1.21113	1.98622	0.990026	B-I
Tbc1d17	TBC1 domain family, member 17	31.7843	79.3182	32.3316	52.6348	2.49552	1.31934	1.62797	0.703072	B-I
Nkain4	Na+/K+ transporting ATPase interacting 4	1.71838	5.92915		4.28902	3.45043	1.78678			B-I
Tnrc6c	trinucleotide repeat containing 6C	16.7833	59.4388	22.7921	35.6856	3.54154	1.82438	1.5657	0.646809	B-I
Serpinb6c	serine (or cysteine) peptidase inhibitor, clade B, member 6c	20.9105	61.7661	22.8169	41.421	2.95384	1.56259	1.81536	0.860256	B-I
Slc6a8	solute carrier family 6 (neurotransmitter transporter, creatine), member 8	45.9748	114.604	48.6677	70.3844	2.49276	1.31774	1.44622	0.532291	B-I
Spint2	serine protease inhibitor, Kunitz type 2	4.56762	9.99239	4.05126	5.91908	2.18766	1.12939	1.46105	0.547005	B-I
Fam189a1	family with sequence similarity 189, member A1	1.60203	3.4133		2.68298	2.13061	1.09127			B-I
Adck5	aarF domain containing kinase 5	45.7237	126.438	44.5924	76.6827	2.76526	1.46742	1.71964	0.782104	B-I
Acaa1a	acetyl-Coenzyme A acyltransferase 1A	4.33573	8.89517	2.96825	5.6666	2.0516	1.03675	1.90907	0.932872	B-I
Tlr4	toll-like receptor 4	32.5774	68.376	31.4657	47.6165	2.09888	1.06962	1.51329	0.597685	B-I
Klk1b22	kallikrein 1-related peptidase b22	1.38364	3.35132		1.58289	2.4221	1.27626			B-I
Esrp2	epithelial splicing regulatory protein 2	12.8851	36.7736	15.8588	18.4221	2.85396	1.51297	1.16163	0.216148	B-I
1700025G04Rik	RIKEN cDNA 1700025G04 gene	93.5678	270.87	94.77	131.393	2.89491	1.53352	1.38644	0.471385	B-I
Abhd12	abhydrolase domain containing 12	153.952	330.733	173.842	238.193	2.14828	1.10318	1.37017	0.454358	B-I
Kdm3b	KDM3B lysine (K)-specific demethylase 3B	7.82254	16.2617	7.34271	12.5772	2.07883	1.05577	1.71288	0.776424	B-I
Msx3	msh homeobox 3	1.37701	5.32341		3.06564	3.86592	1.95081			B-I
Psd	pleckstrin and Sec7 domain containing	10.0901	20.7402	10.0062	16.5276	2.05549	1.03949	1.65174	0.723984	B-I
D630029K05Rik	RIKEN cDNA D630029K05 gene	2.64129	6.35048	2.71866	4.68035	2.4043	1.26562	1.72156	0.783719	B-I
Tspyl3	TSPY-like 3	1.74679	4.09106	1.6274	3.08183	2.34204	1.22777	1.89372	0.921221	B-I
Chd6	chromodomain helicase DNA binding protein 6	3.06944	14.6052	3.68538	7.15964	4.75824	2.25043	1.94271	0.958072	B-I
Sik1	salt inducible kinase 1	7.94157	16.6687	9.92923	11.4778	2.09892	1.06964	1.15596	0.209095	B-I
Zbtb44	zinc finger and BTB domain containing 44	20.4034	51.265	22.0337	35.8225	2.51256	1.32916	1.62581	0.701156	B-I
Mtus1	mitochondrial tumor suppressor 1	2.55348	5.77884		3.60621	2.26313	1.17832			B-I
-	-	1.4774	2.99154	1.44625	2.34957	2.02487	1.01783	1.62459	0.700073	B-I
-	-	201.155	463.405	164.644	284.515	2.30372	1.20397	1.72807	0.789158	B-I
Lpp	LIM domain containing preferred translocation partner in lipoma	30.3086	89.3626	27.5025	44.0317	2.94843	1.55995	1.60101	0.678981	B-I
C130021I20Rik	Riken cDNA C130021I20 gene	1.8274	4.60039	1.40689	2.26325	2.51745	1.33196	1.60869	0.685887	B-I
Tspan7	tetraspanin 7	1.38399	4.07401			2.94368	1.55762			B-I
Ccl27a	chemokine (C-C motif) ligand 27A	22.5722	79.6959	20.5968	39.3543	3.53072	1.81996	1.9107	0.934103	B-I
Socs3	suppressor of cytokine signaling 3	188.086	460.721	179.437	211.453	2.44953	1.29251	1.17842	0.236855	B-I
-	-	225.972	522.896	236.211	412.435	2.31399	1.21038	1.74605	0.804092	B-I
Magea7-ps	melanoma antigen, family A, 7, pseudogene	4.93906	10.078	4.48191	7.31489	2.04048	1.02891	1.63209	0.706721	B-I
Zfp516	zinc finger protein 516	8.39791	19.3466	6.45918	10.6508	2.30374	1.20398	1.64894	0.721535	B-I
Cpt1a	carnitine palmitoyltransferase 1a, liver	88.9991	246.556	88.6992	127.631	2.77032	1.47005	1.43892	0.524983	B-I
Ncoa3	nuclear receptor coactivator 3	11.1838	25.753	17.7466	25.6976	2.3027	1.20333	1.44803	0.534094	B-I
Stat3	signal transducer and activator of transcription 3	54.7445	218.516	51.5021	98.7865	3.99157	1.99696	1.91811	0.939682	B-I
Ninl	ninein-like	41.3256	98.34	42.0853	38.9914	2.37964	1.25074	0.926486	-0.110159	B-I
Ildr2	immunoglobulin-like domain containing receptor 2	195.519	503.8	220.755	303.268	2.57673	1.36554	1.37377	0.458146	B-I
-	-	277.778	887.191	254.003	497.388	3.19389	1.67531	1.9582	0.969527	B-I
Zhx2	zinc fingers and homeoboxes 2	4.00728	8.75479	4.0303	3.60673	2.18472	1.12745	0.894905	-0.160194	B-I
Hyi	hydroxypyruvate isomerase homolog (E. coli)	8.62259	18.1071	8.81927	14.4345	2.09996	1.07036	1.6367	0.710794	B-I
Adgrg1	adhesion G protein-coupled receptor G1	1.9936	10.935		8.2072	5.48508	2.45551			B-I
Mt2	metallothionein 2	85.4335	372.31	82.4608	124.979	4.3579	2.12363	1.51562	0.599906	B-I
F2r	coagulation factor II (thrombin) receptor	565.928	1288.63	704.918	643.38	2.27702	1.18715	0.912702	-0.131784	B-I
Src	Rous sarcoma oncogene	1.57173	3.17414		2.31536	2.01951	1.01401			B-I
Igfals	insulin-like growth factor binding protein, acid labile subunit	2.27814	4.71788	1.79978	3.5306	2.07093	1.05028	1.96168	0.972089	B-I
Pkp2	plakophilin 2	22.7722	52.4577	21.0851	39.6917	2.30359	1.20388	1.88245	0.912613	B-I
Abca2	ATP-binding cassette, sub-family A (ABC1), member 2	11.4653	26.3882	13.1522	15.5427	2.30157	1.20262	1.18176	0.240935	B-I
Tnfsf8	tumor necrosis factor (ligand) superfamily, member 8	1.49312	3.29388		2.76951	2.20603	1.14145			B-I
Npc2	Niemann-Pick type C2	883.246	2213.29	795.687	1512.8	2.50586	1.3253	1.90125	0.926945	B-I
Coprs	coordinator of PRMT5, differentiation stimulator	83.8247	181.776	78.9779	137.053	2.16853	1.11672	1.73534	0.795215	B-I
Tmem45b	transmembrane protein 45b	1.60003	3.5812		3.10026	2.23821	1.16234			B-I
Sphk2	sphingosine kinase 2	12.3659	47.5948	12.2512	20.9181	3.84888	1.94444	1.70743	0.771828	B-I
F11r	F11 receptor	515.184	1069.62	385.579	531.632	2.07619	1.05394	1.37879	0.4634	B-I
Plpp6	phospholipid phosphatase 6	6.32134	14.2048	4.66299	8.30971	2.24712	1.16808	1.78206	0.833544	B-I
Bsnd	Bartter syndrome, infantile, with sensorineural deafness (Barttin)	2.14013	4.84733	1.60044	2.71698	2.26497	1.17949	1.69764	0.76353	B-I
Foxo1	forkhead box O1	8.62305	24.5058	8.45099	11.7395	2.8419	1.50686	1.38913	0.474183	B-I
Spryd3	SPRY domain containing 3	29.3642	69.1597	30.2682	29.7856	2.35524	1.23587	0.984057	-0.0231863	B-I
Peli1	pellino 1	18.4889	42.2308	18.6739	26.9306	2.28412	1.19164	1.44215	0.528219	B-I
Cdip1	cell death inducing Trp53 target 1	24.2385	60.9118	25.3104	46.263	2.51302	1.32942	1.82783	0.870129	B-I
Hsd3b7	hydroxy-delta-5-steroid dehydrogenase, 3 beta- and steroid delta-isomerase 7	29.3351	61.5069	18.9481	35.1303	2.0967	1.06812	1.85403	0.890664	B-I
Tmem175	transmembrane protein 175	16.2997	35.1159	14.4781	26.1536	2.15439	1.10728	1.80642	0.853134	B-I
Rasa4	RAS p21 protein activator 4	3.88557	7.91851	3.34033	4.89842	2.03793	1.0271	1.46645	0.552326	B-I
Wdr6	WD repeat domain 6	73.8099	214.766	81.0944	137.058	2.90972	1.54088	1.6901	0.757108	B-I
Herc1	HECT and RLD domain containing E3 ubiquitin protein ligase family member 1	1.6811	3.72212		2.01066	2.2141	1.14672			B-I
Athl1	ATH1, acid trehalase-like 1 (yeast)	26.1266	60.092	27.0382	45.4677	2.30003	1.20165	1.68161	0.749842	B-I
Ralgapa1	Ral GTPase activating protein, alpha subunit 1	4.59615	14.6626	5.49268	8.36151	3.19019	1.67364	1.5223	0.606254	B-I
Armcx3	armadillo repeat containing, X-linked 3	3.28818	8.00737	1.76443	1.86142	2.4352	1.28404	1.05497	0.077207	B-I
Add3	adducin 3 (gamma)	108.454	305.086	75.6354	142.571	2.81305	1.49213	1.88498	0.914552	B-I
Hpca	hippocalcin	2.67588	6.19035	2.0054	3.46757	2.31339	1.21001	1.72912	0.790035	B-I
Hmcn2	hemicentin 2	4.68304	9.88422	5.01177	7.51484	2.11064	1.07768	1.49944	0.584422	B-I
Taar1	trace amine-associated receptor 1	2.28489	4.9024	1.96025	2.81113	2.14558	1.10136	1.43406	0.520109	B-I
Fam213b	family with sequence similarity 213, member B	1.69683	4.0983	2.25718	2.23656	2.41527	1.27219	0.990865	-0.01324	B-I
Lpin1	lipin 1	9.25513	32.8447	11.1309	21.2853	3.54881	1.82733	1.91228	0.935292	B-I
Uap1l1	UDP-N-acteylglucosamine pyrophosphorylase 1-like 1	199.202	588.485	237.998	390.802	2.95422	1.56278	1.64204	0.715487	B-I
Gtf2i	general transcription factor II I	292.344	596.414	328.113	475.092	2.04011	1.02865	1.44795	0.534015	B-I
Slc26a8	solute carrier family 26, member 8	1.65932	4.37548		3.12867	2.63691	1.39885			B-I
Sbf2	SET binding factor 2	6.41322	19.3952	6.75062	11.1969	3.02426	1.59658	1.65865	0.730013	B-I
4932438A13Rik	RIKEN cDNA 4932438A13 gene	12.5693	28.4194	16.2927	16.7291	2.26101	1.17697	1.02678	0.0381306	B-I
R3hdm4	R3H domain containing 4	9.85206	25.6231	9.4535	13.5201	2.60079	1.37895	1.43017	0.516186	B-I
Tle2	transducin-like enhancer of split 2	1.57197	3.8179		2.58575	2.42874	1.28021			B-I
Crebbp	CREB binding protein	3.24439	7.12878	3.26568	4.80098	2.19726	1.13571	1.47013	0.555945	B-I
Ddit3	DNA-damage inducible transcript 3	155.669	362.382	153.929	205.359	2.32791	1.21903	1.33412	0.415885	B-I
-	-	5.25795	10.5616	4.68345	6.22347	2.00868	1.00625	1.32882	0.410147	B-I
Pitx3	paired-like homeodomain transcription factor 3	9.87618	23.386	9.44467	18.1087	2.36792	1.24362	1.91735	0.939112	B-I
Casz1	castor zinc finger 1	21.9876	44.4503	15.7011	16.6346	2.02161	1.0155	1.05946	0.0833271	B-I
Frmpd1os	FERM and PDZ domain containing 1, opposite strand	3.50017	10.0756	3.24486	6.39103	2.87859	1.52536	1.96959	0.977893	B-I
Pafah1b1	platelet-activating factor acetylhydrolase, isoform 1b, subunit 1	80.0003	306.432	109.736	184.835	3.83039	1.93749	1.68436	0.752203	B-I
BC029214	cDNA sequence BC029214	8.43284	22.98	10.5776	15.989	2.72506	1.44629	1.51159	0.596062	B-I
Klf2	Kruppel-like factor 2 (lung)	17.8853	37.858	13.4703	25.5603	2.11671	1.08182	1.89753	0.924125	B-I
Bag6	BCL2-associated athanogene 6	209.218	452.268	231.093	283.644	2.16171	1.11217	1.2274	0.295606	B-I
Mfsd6	major facilitator superfamily domain containing 6	33.6004	77.7784	26.4117	51.1347	2.3148	1.21089	1.93607	0.953127	B-I
Dcaf17	DDB1 and CUL4 associated factor 17	5.08788	10.9423	5.03507	7.22053	2.15066	1.10478	1.43405	0.520094	B-I
-	-	4.96736	10.5455	5.29678	7.89019	2.12295	1.08607	1.48962	0.574943	B-I
Rfwd2	ring finger and WD repeat domain 2	6.57478	24.1474	7.77344	14.7815	3.67273	1.87685	1.90154	0.927167	B-I
-	-	1.75366	5.22806	2.00167	3.80605	2.98124	1.57591	1.90144	0.92709	B-I
Mtf2	metal response element binding transcription factor 2	29.5719	62.6885	33.9424	39.7558	2.11987	1.08398	1.17127	0.228079	B-I
-	-	12.528	25.246	11.788	14.2097	2.01517	1.0109	1.20544	0.269554	B-I
Mid2	midline 2	18.4533	41.2041	19.2244	32.2478	2.23289	1.15891	1.67744	0.746265	B-I
Antxr2	anthrax toxin receptor 2	45.9655	108.998	55.4428	89.7978	2.3713	1.24568	1.61965	0.695679	B-I
Serpinf2	serine (or cysteine) peptidase inhibitor, clade F, member 2	1.84953	4.72099	2.1536	3.09222	2.55254	1.35193	1.43584	0.521896	B-I
Fkbp7	FK506 binding protein 7	35.3737	84.436	31.3896	55.2781	2.38697	1.25518	1.76103	0.816423	B-I
Pttg1	pituitary tumor-transforming gene 1	6.18121	17.1692	6.11165	7.14722	2.77764	1.47386	1.16944	0.22582	B-I
Siah1a	seven in absentia 1A	43.1295	101.684	43.4188	44.9398	2.35764	1.23735	1.03503	0.0496742	B-I
Akr1b8	aldo-keto reductase family 1, member B8	127.255	303.07	227.222	420.965	2.3816	1.25193	1.85266	0.889599	B-I
Nicn1	nicolin 1	36.5779	73.5052	37.6659	43.0595	2.00955	1.00687	1.1432	0.193072	B-I
Dlx4	distal-less homeobox 4	2.21257	5.95076	2.09086	2.92434	2.68953	1.42735	1.39863	0.484012	B-I
Setd1a	SET domain containing 1A	11.9853	26.7638	22.3475	14.6082	2.23305	1.15902	0.653686	-0.613331	B-I
Il16	interleukin 16	9.28355	18.7848	9.17455	7.9423	2.02345	1.01682	0.865688	-0.20808	B-I
Zfpm2	zinc finger protein, multitype 2	26.2357	67.6068	31.026	45.8288	2.5769	1.36564	1.47711	0.562777	B-I
Calcoco1	calcium binding and coiled coil domain 1	1.63742	27.1777		10.1626	16.5979	4.05293			B-I
Decr2	2-4-dienoyl-Coenzyme A reductase 2, peroxisomal	45.9664	112.075	36.3789	68.9451	2.43819	1.28581	1.89519	0.922345	B-I
Rtp4	receptor transporter protein 4	68.0602	152.109	59.8097	110.805	2.23492	1.16022	1.85262	0.889567	B-I
Lzts2	leucine zipper, putative tumor suppressor 2	185.704	478.228	168.147	263.209	2.57521	1.36469	1.56535	0.646484	B-I
Map3k1	mitogen-activated protein kinase kinase kinase 1	1.79036	3.82771		2.5151	2.13796	1.09624			B-I
Crtc3	CREB regulated transcription coactivator 3	14.8895	43.2818	16.6282	23.2409	2.90687	1.53947	1.39768	0.483035	B-I
Zswim8	zinc finger SWIM-type containing 8	34.0705	115.415	45.581	49.1103	3.38753	1.76023	1.07743	0.107595	B-I
Caskin2	CASK-interacting protein 2	12.9579	26.7417	14.3055	14.742	2.06374	1.04526	1.03051	0.0433605	B-I
Plin3	perilipin 3	263.552	751.978	213.869	425.985	2.85325	1.5126	1.99181	0.994078	B-I
Baz2a	bromodomain adjacent to zinc finger domain, 2A	2.73505	12.1461	3.28649	3.75618	4.4409	2.15085	1.14291	0.192717	B-I
Gabbr1	gamma-aminobutyric acid (GABA) B receptor, 1	20.8584	46.9351	17.9544	25.9799	2.25018	1.17004	1.447	0.53306	B-I
Nagpa	N-acetylglucosamine-1-phosphodiester alpha-N-acetylglucosaminidase	29.2082	74.7463	36.6458	65.0998	2.55908	1.35563	1.77646	0.829004	B-I
Trappc9	trafficking protein particle complex 9	41.9842	145.078	48.0098	75.6557	3.45555	1.78891	1.57584	0.65612	B-I
Yif1b	Yip1 interacting factor homolog B (S. cerevisiae)	38.9602	96.2774	40.2074	62.8451	2.47117	1.3052	1.56302	0.644338	B-I
Cyp26a1	cytochrome P450, family 26, subfamily a, polypeptide 1	4.97141	17.9296	4.5088	8.92855	3.60653	1.85061	1.98025	0.985684	B-I
Herc2	HECT and RLD domain containing E3 ubiquitin protein ligase 2	8.05002	17.7815	6.54887	12.7533	2.20888	1.14331	1.94741	0.961555	B-I
Kif5c	kinesin family member 5C	1.76006	4.88578		3.38867	2.77592	1.47297			B-I
Arhgap29	Rho GTPase activating protein 29	22.473	58.0766	14.2913	25.6018	2.58428	1.36976	1.79142	0.841103	B-I
Bcor	BCL6 interacting corepressor	9.93313	20.5737	12.4741	15.9366	2.07122	1.05048	1.27758	0.353411	B-I
Spata2	spermatogenesis associated 2	28.2354	70.4805	24.2017	34.3107	2.49618	1.31972	1.4177	0.503553	B-I
Ccbl1	cysteine conjugate-beta lyase 1	8.29054	16.689	7.87235	11.7057	2.01302	1.00936	1.48693	0.572339	B-I
Sorbs2	sorbin and SH3 domain containing 2	1.51491	5.53645			3.65465	1.86973			B-I
Golgb1	golgi autoantigen, golgin subfamily b, macrogolgin 1	20.5324	45.108	19.3187	25.4923	2.19692	1.13548	1.31957	0.400065	B-I
Rab6b	RAB6B, member RAS oncogene family	11.365	41.8501	6.07037	12.0017	3.68236	1.88063	1.97709	0.983379	B-I
Sf3b1	splicing factor 3b, subunit 1	17.131	35.0291	16.6734	22.448	2.04478	1.03195	1.34633	0.429035	B-I
Kdm2a	lysine (K)-specific demethylase 2A	163.014	352.382	243.314	199.197	2.16167	1.11214	0.818682	-0.288625	B-I
Dusp16	dual specificity phosphatase 16	8.82921	22.4264	7.59865	11.4274	2.54003	1.34484	1.50388	0.588687	B-I
-	-	5.07044	10.8319	4.4345	7.5588	2.13629	1.09511	1.70454	0.769386	B-I
Sorl1	sortilin-related receptor, LDLR class A repeats-containing	21.7134	52.5848	9.97906	9.80285	2.42177	1.27606	0.982343	-0.0257018	B-I
Spred3	sprouty-related, EVH1 domain containing 3	4.65451	11.3186	4.66912	7.09927	2.43174	1.28199	1.52047	0.60452	B-I
Olfr1015	olfactory receptor 1015	6.57221	16.2281	6.16782	10.0548	2.46919	1.30404	1.6302	0.705052	B-I
Dock11	dedicator of cytokinesis 11	4.8517	21.2361	4.37191	8.15509	4.37704	2.12996	1.86534	0.899438	B-I
Zfp729b	zinc finger protein 729b	4.1015	12.1626	4.41953	7.54089	2.96541	1.56823	1.70626	0.770841	B-I
Zfp870	zinc finger protein 870	1.95038	5.15583	2.07646	2.55155	2.6435	1.40245	1.22879	0.297243	B-I
Egr2	early growth response 2	1.40365	3.68411		3.92955	2.62466	1.39213			B-I
-	-	5.01103	16.7479	7.06025	8.39117	3.34221	1.7408	1.18851	0.249154	B-I
-	-	1.44945	4.01937	1.82695	2.62006	2.77304	1.47147	1.43412	0.520164	B-I
-	-	3.44809	7.47063	3.63169	6.74001	2.1666	1.11543	1.85589	0.89211	B-I
Gdpd3	glycerophosphodiester phosphodiesterase domain containing 3	3.25708	8.98413	3.49466	5.37016	2.75834	1.4638	1.53667	0.619812	B-I
Slc25a53	solute carrier family 25, member 53	1.56522	5.71829	1.46108	2.90867	3.65335	1.86922	1.99077	0.993329	B-I
Zfp710	zinc finger protein 710	20.4564	41.32	18.0646	27.523	2.0199	1.01428	1.52359	0.607473	B-I
-	-	2.32205	14.3628		2.37818	6.18538	2.62886			B-I
Bcl3	B cell leukemia/lymphoma 3	12.3009	25.2199	11.4927	10.5112	2.05025	1.0358	0.914596	-0.128793	B-I
Pmaip1	phorbol-12-myristate-13-acetate-induced protein 1	17.1432	37.63	8.8024	13.719	2.19504	1.13425	1.55855	0.640207	B-I
C3	complement component 3	256.583	613.192	118.767	142.423	2.38984	1.25691	1.19918	0.262051	B-I
N4bp2l1	NEDD4 binding protein 2-like 1	2.81589	35.3935		18.9993	12.5692	3.65182			B-I
Runx1	runt related transcription factor 1	7.33756	15.6389	7.34526	11.879	2.13135	1.09177	1.61724	0.69353	B-I
Il15	interleukin 15	1.56522	5.29986		2.90042	3.38603	1.75959			B-I
Pcbp2	poly(rC) binding protein 2	24.0353	53.2929	23.8294	27.7737	2.21728	1.14879	1.16552	0.220977	B-I
Scmh1	sex comb on midleg homolog 1	11.6909	31.0083	16.6612	18.3396	2.65234	1.40727	1.10074	0.138475	B-I
Npc1	Niemann-Pick type C1	52.8071	185.223	53.4334	70.2074	3.50754	1.81046	1.31392	0.393881	B-I
Mxi1	MAX interactor 1, dimerization protein	105.862	301.376	94.8013	135.633	2.84689	1.50938	1.43071	0.516734	B-I
Slc12a6	solute carrier family 12, member 6	23.8077	54.937	24.855	27.5436	2.30753	1.20635	1.10817	0.148183	B-I
Map2k5	mitogen-activated protein kinase kinase 5	36.8694	74.474	43.102	53.9884	2.01994	1.01431	1.25257	0.324893	B-I
Irf9	interferon regulatory factor 9	11.268	25.5979	6.79555	12.063	2.27173	1.18379	1.77513	0.827924	B-I
Ets2	E26 avian leukemia oncogene 2, 3' domain	69.0927	155.907	78.439	124.809	2.2565	1.17408	1.59116	0.670077	B-I
Cyth3	cytohesin 3	63.9615	186.248	65.5157	125.118	2.91188	1.54195	1.90974	0.933378	B-I
Kmt2a	lysine (K)-specific methyltransferase 2A	21.5629	50.8991	30.3435	31.4842	2.36049	1.23909	1.03759	0.0532401	B-I
Stmn3	stathmin-like 3	2.79423	6.37466	2.69157	3.98991	2.28137	1.1899	1.48237	0.56791	B-I
Maz	MYC-associated zinc finger protein (purine-binding transcription factor)	4.75748	9.9868	3.81248	6.32284	2.09918	1.06983	1.65846	0.729842	B-I
4930591A17Rik	RIKEN cDNA 4930591A17 gene	3.23553	6.51795	3.32806	3.32047	2.01449	1.01042	0.997719	-0.00329398	B-I
Fbxl20	F-box and leucine-rich repeat protein 20	12.2939	28.5641	10.7317	19.96	2.32344	1.21626	1.85992	0.895237	B-I
Rab3d	RAB3D, member RAS oncogene family	5.04654	12.216	4.57118	6.73991	2.42066	1.2754	1.47444	0.560164	B-I
Spag1	sperm associated antigen 1	11.6902	24.0848	12.4115	21.8587	2.06026	1.04282	1.76117	0.816535	B-I
Sox15	SRY (sex determining region Y)-box 15	7.94111	21.8022	9.45279	17.2617	2.74549	1.45706	1.8261	0.868765	B-I
Cxcl16	chemokine (C-X-C motif) ligand 16	92.5111	228.36	73.7673	137.577	2.46846	1.30361	1.86501	0.899184	B-I
Cxcl15	chemokine (C-X-C motif) ligand 15	1.48449	3.43706		9.48066	2.31531	1.2112			B-I
Rgl2	ral guanine nucleotide dissociation stimulator-like 2	24.9516	51.3204	26.0235	43.1031	2.0568	1.0404	1.65631	0.727975	B-I
Nr1h2	nuclear receptor subfamily 1, group H, member 2	41.6996	88.0873	41.0817	61.2507	2.11242	1.0789	1.49095	0.576229	B-I
Ahnak	AHNAK nucleoprotein (desmoyokin)	2.61288	5.43376	3.30745	4.36526	2.07961	1.05631	1.31983	0.400348	B-I
Cbarp	calcium channel, voltage-dependent, beta subunit associated regulatory protein	8.43588	19.5142	7.48793	12.9288	2.31324	1.20992	1.72662	0.787952	B-I
Olfml2b	olfactomedin-like 2B	196.476	892.77	162.934	269.07	4.54392	2.18394	1.65141	0.723696	B-I
Dennd4c	DENN/MADD domain containing 4C	14.9576	36.6097	14.2229	27.6809	2.44756	1.29135	1.94622	0.960677	B-I
Kdf1	keratinocyte differentiation factor 1	1.46236	7.37042		6.79254	5.04007	2.33344			B-I
Ralgapa2	Ral GTPase activating protein, alpha subunit 2 (catalytic)	3.88522	7.77726	4.32421	4.69857	2.00176	1.00127	1.08657	0.119786	B-I
Ankrd13b	ankyrin repeat domain 13b	7.59111	16.0129	8.16605	10.3776	2.10942	1.07685	1.27083	0.345766	B-I
Asxl2	additional sex combs like 2 (Drosophila)	13.5011	30.7314	13.4967	19.9281	2.27621	1.18664	1.47652	0.562199	B-I
Ubr2	ubiquitin protein ligase E3 component n-recognin 2	1.46213	12.0176		2.30507	8.21923	3.039			B-I
D130040H23Rik	RIKEN cDNA D130040H23 gene	4.76423	10.521	3.72737	7.00012	2.20832	1.14295	1.87803	0.90922	B-I
-	-	1.5304	4.71064	2.10328	3.59624	3.07804	1.62201	1.70983	0.77385	B-I
Fyco1	FYVE and coiled-coil domain containing 1	8.09204	16.5323	9.14993	11.5563	2.04303	1.03071	1.26299	0.336847	B-I
Patl1	protein associated with topoisomerase II homolog 1 (yeast)	37.6076	78.9989	48.361	56.3377	2.10061	1.07081	1.16494	0.220258	B-I
Prr12	proline rich 12	4.54572	11.4665	5.80216	7.42006	2.52249	1.33485	1.27884	0.35484	B-I
A730020M07Rik	RIKEN cDNA A730020M07 gene	23.6851	51.3652	20.1083	36.7203	2.16867	1.11681	1.82612	0.868785	B-I
Ticam1	toll-like receptor adaptor molecule 1	5.27974	11.4856	5.58772	7.55933	2.17541	1.12129	1.35285	0.435998	B-I
9430038I01Rik	RIKEN cDNA 9430038I01 gene	1.56487	3.44451	1.53778	1.97443	2.20115	1.13826	1.28394	0.360582	B-I
Pxylp1	2-phosphoxylose phosphatase 1	16.2065	77.946	15.501	26.1622	4.80955	2.2659	1.68777	0.755118	B-I
Acot6	acyl-CoA thioesterase 6	5.84042	19.2755	5.21607	10.2545	3.30036	1.72262	1.96595	0.975229	B-I
Ccdc170	coiled-coil domain containing 170	2.34977	10.1139		7.6986	4.3042	2.10575			B-I
-	-	2.95973	9.97297	3.06648	5.70102	3.36955	1.75256	1.85914	0.894635	B-I
Clca3a1	chloride channel accessory 3A1	2.09622	5.5874	2.94765	4.0344	2.66547	1.41439	1.36869	0.452792	B-I
Orc3	origin recognition complex, subunit 3	6.7906	18.5855	7.32409	13.4411	2.73695	1.45257	1.83519	0.875929	B-I
-	-	5.06111	10.1305	4.30939	8.24924	2.00164	1.00118	1.91425	0.936778	B-I
Gltscr1	glioma tumor suppressor candidate region gene 1	8.20141	21.4414	11.6237	9.44359	2.61435	1.38645	0.812444	-0.29966	B-I
Actl11	actin-like 11	1.3905	2.7934		1.99275	2.00892	1.00642			B-I
Egr1	early growth response 1	59.3281	150.672	63.5118	89.9743	2.53964	1.34463	1.41666	0.502489	B-I
Kif1b	kinesin family member 1B	44.1209	96.8389	33.8263	51.5902	2.19485	1.13412	1.52515	0.608952	B-I
Lmtk3	lemur tyrosine kinase 3	2.2411	6.77169		4.6722	3.0216	1.59531			B-I
Wfdc18	WAP four-disulfide core domain 18	1.41657	3.58801		2.49859	2.53288	1.34078			B-I
Thumpd2	THUMP domain containing 2	13.8726	36.2987	13.0661	20.1099	2.61659	1.38769	1.53908	0.622073	B-I
Gpc4	glypican 4	51.5875	119.95	45.652	79.3434	2.32518	1.21734	1.73801	0.797433	B-I
Sspn	sarcospan	2.27128	7.36092		6.37312	3.24087	1.69638			B-I
Nuak2	NUAK family, SNF1-like kinase, 2	10.6024	26.1606	8.84389	14.2434	2.46743	1.30301	1.61053	0.687539	B-I
Rela	v-rel reticuloendotheliosis viral oncogene homolog A (avian)	59.1614	118.564	51.3908	67.6869	2.00408	1.00294	1.3171	0.397367	B-I
Derl3	Der1-like domain family, member 3	6.28372	25.8424	3.03077	4.94238	4.11259	2.04005	1.63073	0.705522	B-I
Rdh16	retinol dehydrogenase 16	2.8662	7.95932	2.86658	5.23669	2.77696	1.4735	1.82681	0.869326	B-I
Rmnd5b	required for meiotic nuclear division 5 homolog B	66.168	153.401	60.3611	92.3611	2.31836	1.21311	1.53014	0.613666	B-I
Setd2	SET domain containing 2	23.1505	53.6094	25.6654	30.1847	2.3157	1.21145	1.17608	0.233989	B-I
Ankrd16	ankyrin repeat domain 16	35.8131	78.6429	34.1975	52.0549	2.19592	1.13483	1.52218	0.606143	B-I
Snrk	SNF related kinase	14.0018	28.9369	11.4969	21.1226	2.06665	1.0473	1.83725	0.877548	B-I
Fbxw7	F-box and WD-40 domain protein 7	5.02618	11.3489	6.49263	7.90841	2.25796	1.17502	1.21806	0.284585	B-I
Crb1	crumbs family member 1, photoreceptor morphogenesis associated	1.76869	3.67429		3.63237	2.07741	1.05478			B-I
Fam135a	family with sequence similarity 135, member A	14.5484	33.4495	13.3697	13.7559	2.29919	1.20112	1.02888	0.0410794	B-I
Rgs12	regulator of G-protein signaling 12	6.52447	15.1216	6.1142	8.74563	2.31768	1.21268	1.43038	0.516399	B-I
Tubb2b	tubulin, beta 2B class IIB	208.543	562.958	155.918	133.111	2.69948	1.43268	0.853726	-0.228154	B-I
Zmiz1	zinc finger, MIZ-type containing 1	18.1169	36.7015	19.5571	27.5233	2.02582	1.0185	1.40733	0.492963	B-I
Dgat1	diacylglycerol O-acyltransferase 1	39.4322	83.1601	36.3204	56.3561	2.10894	1.07652	1.55164	0.633793	B-I
Maoa	monoamine oxidase A	445.858	996.32	382.589	667.788	2.23461	1.16002	1.74544	0.803594	B-I
Mark4	MAP/microtubule affinity regulating kinase 4	27.8649	69.959	28.3316	51.8331	2.51065	1.32806	1.82951	0.871458	B-I
Ccdc67	coiled-coil domain containing 67	2.2256	4.7226	1.90993	2.28105	2.12194	1.08539	1.19431	0.256179	B-I
Prss55	protease, serine 55	1.79036	6.04653	1.92475	2.82162	3.37728	1.75586	1.46596	0.55185	B-I
Ypel4	yippee-like 4 (Drosophila)	4.32652	8.70631	3.71489	5.55136	2.01231	1.00885	1.49435	0.579522	B-I
Zfp335	zinc finger protein 335	7.49489	28.2926	8.12697	10.4825	3.77492	1.91644	1.28984	0.367191	B-I
Rnft2	ring finger protein, transmembrane 2	2.20382	5.36174	2.0704	3.85065	2.43293	1.2827	1.85986	0.895191	B-I
Pecr	peroxisomal trans-2-enoyl-CoA reductase	26.7682	62.4877	33.7762	41.8085	2.3344	1.22305	1.23781	0.30779	B-I
Zfp653	zinc finger protein 653	7.75754	17.8755	9.42392	12.6875	2.30427	1.20431	1.34631	0.429011	B-I
Birc7	baculoviral IAP repeat-containing 7 (livin)	1.94163	4.77574	1.81439	3.19718	2.45965	1.29845	1.76212	0.817313	B-I
Mast4	microtubule associated serine/threonine kinase family member 4	2.06592	6.04144		2.20998	2.92433	1.54811			B-I
Gmeb2	glucocorticoid modulatory element binding protein 2	14.8871	31.3028	16.8671	22.7699	2.10267	1.07223	1.34996	0.432917	B-I
Plekhm1	pleckstrin homology domain containing, family M (with RUN domain) member 1	20.6747	41.5075	21.21	24.487	2.00764	1.0055	1.1545	0.207271	B-I
Stxbp4	syntaxin binding protein 4	2.32217	7.10058	2.58149	3.91367	3.05774	1.61247	1.51605	0.600318	B-I
Abhd14b	abhydrolase domain containing 14b	22.3563	52.1758	21.4095	35.379	2.33383	1.2227	1.65249	0.724639	B-I
Prelp	proline arginine-rich end leucine-rich repeat	1.50616	3.07091		2.40199	2.0389	1.02779			B-I
Rnasek	ribonuclease, RNase K	219.729	553.847	236.247	346.068	2.52059	1.33376	1.46486	0.550758	B-I
Stap2	signal transducing adaptor family member 2	42.9629	104.167	38.7177	75.7097	2.42459	1.27774	1.95543	0.967484	B-I
Zfp707	zinc finger protein 707	22.278	54.8641	20.0519	32.2348	2.4627	1.30024	1.60757	0.684881	B-I
Samd7	sterile alpha motif domain containing 7	1.73141	3.67698	1.88918	2.70099	2.12369	1.08657	1.42971	0.515727	B-I
Pard3b	par-3 family cell polarity regulator beta	2.32822	9.45544		4.74019	4.06123	2.02192			B-I
Dusp8	dual specificity phosphatase 8	7.05336	14.1907	5.22192	6.12858	2.01191	1.00857	1.17363	0.230974	B-I
Gm9889	predicted gene 9889	1.69425	3.43003		1.85103	2.02451	1.01757			B-I
Jph4	junctophilin 4	1.55835	3.61488	1.84142	2.45421	2.31968	1.21393	1.33278	0.414443	B-I
Olfr1029	olfactory receptor 1029	2.57572	17.7389		6.24393	6.88696	2.78387			B-I
Tubb2a	tubulin, beta 2A class IIA	291.408	640.723	281.391	371.247	2.19871	1.13666	1.31933	0.399801	B-I
Zfp950	zinc finger protein 950	1.66538	8.1795		4.1473	4.9115	2.29616			B-I
A530032D15Rik	RIKEN cDNA A530032D15Rik gene	1.74633	3.5975		2.61212	2.06003	1.04267			B-I
-	-	56.1719	189.832	59.6489	110.719	3.37948	1.7568	1.85618	0.892339	B-I
Thbd	thrombomodulin	4.48643	15.5768	4.1341	5.43836	3.47199	1.79576	1.31549	0.395599	B-I
Bbx	bobby sox homolog (Drosophila)	30.9759	92.1773	31.6529	53.3444	2.97577	1.57326	1.6853	0.753002	B-I
Tom1l2	target of myb1-like 2 (chicken)	55.6329	155.376	58.0806	96.4947	2.79287	1.48175	1.66139	0.732392	B-I
-	-	5.86128	13.5882	7.93707	11.3539	2.3183	1.21307	1.43049	0.516511	B-I
-	-	18.9514	45.3538	21.3999	24.8626	2.39316	1.25892	1.16181	0.216376	B-I
Dnajc1	DnaJ heat shock protein family (Hsp40) member C1	14.0462	30.7296	13.8151	20.726	2.18775	1.12945	1.50024	0.585192	B-I
Blcap	bladder cancer associated protein	25.9242	54.5479	28.2465	39.1396	2.10413	1.07322	1.38564	0.470557	B-I
Mchr1	melanin-concentrating hormone receptor 1	1.46283	2.97557		1.5725	2.03412	1.02441			B-I
Snx31	sorting nexin 31	127.594	302.06	136.799	200.001	2.36736	1.24328	1.46201	0.547954	B-I
-	-	1.72443	5.72865		3.95571	3.32204	1.73207			B-I
Natd1	N-acetyltransferase domain containing 1	13.8509	38.8728	11.8086	18.5453	2.80652	1.48878	1.57048	0.65121	B-I
Nmb	neuromedin B	2.59727	11.7656	2.12416	3.83466	4.53	2.17951	1.80526	0.852206	B-I
Tnfrsf1b	tumor necrosis factor receptor superfamily, member 1b	40.5588	85.7359	35.6287	56.0808	2.11387	1.07989	1.57403	0.654468	B-I
Ercc5	excision repair cross-complementing rodent repair deficiency, complementation group 5	17.8007	36.4948	17.8714	24.2926	2.05019	1.03576	1.3593	0.442865	B-I
Kit	kit oncogene	5.46806	47.6287		2.07928	8.71034	3.12273			B-I
Figf	c-fos induced growth factor	2.13801	7.6003	2.13009	4.20746	3.55484	1.82979	1.97525	0.982036	B-I
Spsb2	splA/ryanodine receptor domain and SOCS box containing 2	71.7168	226.864	57.3995	111.833	3.16333	1.66144	1.94833	0.962236	B-I
Cited1	Cbp/p300-interacting transactivator with Glu/Asp-rich carboxy-terminal domain 1	5.52677	11.7016	4.92456	9.62745	2.11725	1.08219	1.95499	0.967158	B-I
Prrt2	proline-rich transmembrane protein 2	24.0329	50.909	22.917	38.673	2.1183	1.08291	1.68752	0.754908	B-I
Hspb8	heat shock protein 8	386.293	809.94	394.892	446.346	2.0967	1.06812	1.1303	0.176707	B-I
Spesp1	sperm equatorial segment protein 1	2.29958	4.88556	2.09714	2.81155	2.12455	1.08716	1.34066	0.422941	B-I
Slc25a36	solute carrier family 25, member 36	9.56917	23.2979	9.45694	15.6161	2.43469	1.28374	1.65129	0.723589	B-I
Fbxl17	F-box and leucine-rich repeat protein 17	18.2719	46.8213	20.4262	32.0431	2.56247	1.35754	1.56872	0.64959	B-I
Mrln	myoregulin	2.94693	7.3821	3.90188	4.06067	2.50502	1.32482	1.04069	0.0575473	B-I
Kcnu1	potassium channel, subfamily U, member 1	18.7132	59.6238	14.7882	28.1533	3.18618	1.67183	1.90377	0.928859	B-I
Arhgap23	Rho GTPase activating protein 23	64.4993	137.416	83.2804	79.5594	2.13051	1.0912	0.95532	-0.0659442	B-I
Hip1r	huntingtin interacting protein 1 related	8.98386	20.0071	9.21196	15.7976	2.22701	1.15511	1.7149	0.778128	B-I
Ntn4	netrin 4	22.8637	85.3784	13.0271	22.7261	3.73423	1.90081	1.74453	0.802839	B-I
Ttll1	tubulin tyrosine ligase-like 1	55.0458	113.056	50.6365	50.2628	2.05385	1.03833	0.99262	-0.0106868	B-I
Epc2	enhancer of polycomb homolog 2 (Drosophila)	25.9023	57.3921	28.2281	42.8292	2.21571	1.14777	1.51725	0.60146	B-I
Elmo3	engulfment and cell motility 3	7.31366	23.041	5.91583	10.7798	3.15041	1.65554	1.82219	0.865674	B-I
Spaca6	sperm acrosome associated 6	1.50616	3.85158		3.20491	2.55722	1.35457			B-I
Apbb1	amyloid beta (A4) precursor protein-binding, family B, member 1	22.375	55.6321	23.3955	22.5343	2.48635	1.31403	0.96319	-0.0541077	B-I
Atp13a2	ATPase type 13A2	20.4142	42.2031	21.8227	38.7506	2.06734	1.04778	1.7757	0.828391	B-I
Nfkbid	nuclear factor of kappa light polypeptide gene enhancer in B cells inhibitor, delta	2.12275	4.67284		3.0634	2.20131	1.13836			B-I
Xpc	xeroderma pigmentosum, complementation group C	7.81682	17.5018	7.17224	12.176	2.239	1.16285	1.69766	0.763544	B-I
Adgrl2	adhesion G protein-coupled receptor L2	32.4661	125.333	40.4646	68.7255	3.86043	1.94876	1.69841	0.764185	B-I
Zfhx3	zinc finger homeobox 3	4.76411	16.8485	7.61918	7.17583	3.53654	1.82234	0.941812	-0.0864896	B-I
Chrnb2	cholinergic receptor, nicotinic, beta polypeptide 2 (neuronal)	1.50616	3.43738	1.7523	2.2551	2.28222	1.19044	1.28694	0.363945	B-I
Ctsb	cathepsin B	561.532	1168.73	563.362	599.937	2.08133	1.05751	1.06492	0.0907475	B-I
Gm15800	predicted gene 15800	3.11301	6.63088	4.21977	5.19486	2.13006	1.09089	1.23108	0.29992	B-I
Icam4	intercellular adhesion molecule 4, Landsteiner-Wiener blood group	11.2818	25.7492	9.72114	14.7925	2.28236	1.19052	1.52169	0.60567	B-I
Cpeb3	cytoplasmic polyadenylation element binding protein 3	15.4607	38.8572	10.9226	21.2229	2.5133	1.32958	1.94302	0.958302	B-I
Gm4788	predicted gene 4788	27.0256	58.4734	10.6069	20.8494	2.16363	1.11346	1.96564	0.974997	B-I
-	-	57.4953	121.925	44.567	55.8995	2.12061	1.08448	1.25428	0.326859	B-I
Adgrg6	adhesion G protein-coupled receptor G6	9.04514	18.2418	9.80433	10.5617	2.01675	1.01203	1.07725	0.10735	B-I
St3gal5	ST3 beta-galactoside alpha-2,3-sialyltransferase 5	167.033	386.597	233.084	406.85	2.31449	1.21069	1.74551	0.803645	B-I
Mlycd	malonyl-CoA decarboxylase	13.0484	33.8093	14.4369	25.1937	2.59107	1.37355	1.7451	0.803307	B-I
Vapb	vesicle-associated membrane protein, associated protein B and C	14.0976	29.7283	15.5368	23.928	2.10876	1.07639	1.54008	0.623009	B-I
-	-	7.54068	16.2548	5.61736	5.56937	2.15562	1.1081	0.991456	-0.0123789	B-I
Ago3	argonaute RISC catalytic subunit 3	2.91617	7.1239	4.1015	3.60663	2.4429	1.28859	0.879342	-0.185503	B-I
-	-	3.56352	13.9322	8.20389	8.27551	3.90967	1.96705	1.00873	0.0125399	B-I
Zbtb20	zinc finger and BTB domain containing 20	11.6124	37.3426	12.1686	22.1901	3.21575	1.68516	1.82356	0.866755	B-I
Malat1	metastasis associated lung adenocarcinoma transcript 1 (non-coding RNA)	1925.72	5681.65	1751.82	3498.32	2.9504	1.56091	1.99696	0.997808	B-I
-	-	2.03705	9.21638	4.37769	5.51747	4.52439	2.17772	1.26036	0.333837	B-I
4933434E20Rik	RIKEN cDNA 4933434E20 gene	5.24223	20.0879	7.56513	12.7693	3.83194	1.93807	1.68791	0.755242	B-I
Mab21l1	mab-21-like 1 (C. elegans)	10.5123	32.313	9.74216	15.3691	3.07382	1.62003	1.57759	0.657719	B-I
Snx13	sorting nexin 13	20.8187	43.4472	20.8774	34.4342	2.08693	1.06139	1.64935	0.7219	B-I
Rita1	RBPJ interacting and tubulin associated 1	4.46477	16.8168	6.35531	9.89001	3.76657	1.91325	1.55618	0.638008	B-I
Esx1	extraembryonic, spermatogenesis, homeobox 1	2.56897	9.90808	3.56903	4.72249	3.85683	1.94742	1.32319	0.404017	B-I
Hap1	huntingtin-associated protein 1	8.35481	19.8	6.36379	8.81607	2.3699	1.24482	1.38535	0.470251	B-I
Foxa2	forkhead box A2	115.398	301.411	102.715	188.869	2.61192	1.38511	1.83877	0.878741	B-I
2210016L21Rik	RIKEN cDNA 2210016L21 gene	1.99394	5.68296	1.98713	2.95081	2.85011	1.51102	1.48496	0.570424	B-I
Pcsk2	proprotein convertase subtilisin/kexin type 2	1.77509	3.59772		2.48862	2.02678	1.01919			B-I
Taok1	TAO kinase 1	14.6616	34.5758	22.1025	25.5187	2.35825	1.23772	1.15456	0.207344	B-I
Glt8d1	glycosyltransferase 8 domain containing 1	31.0868	66.8432	37.2522	65.6741	2.15021	1.10448	1.76296	0.817999	B-I
Rdh5	retinol dehydrogenase 5	4.4862	12.2399	7.25345	11.2857	2.72835	1.44803	1.55591	0.637758	B-I
Pla2g2c	phospholipase A2, group IIC	1.66361	3.81044		2.52731	2.29047	1.19564			B-I
Ggact	gamma-glutamylamine cyclotransferase	38.6624	93.1505	49.9904	79.4055	2.40933	1.26863	1.58841	0.667587	B-I
Zfand2a	zinc finger, AN1-type domain 2A	73.4487	232.488	137.056	216.426	3.16531	1.66235	1.57912	0.659117	B-I
Atp2a3	ATPase, Ca++ transporting, ubiquitous	1.44945	3.00667		3.08987	2.07436	1.05266			B-I
Limd1	LIM domains containing 1	45.802	138.338	79.4127	106.916	3.02035	1.59472	1.34633	0.42903	B-I
Pkig	protein kinase inhibitor, gamma	132.911	283.029	157.472	309.238	2.12946	1.09049	1.96376	0.97362	B-I
Gadd45b	growth arrest and DNA-damage-inducible 45 beta	84.7406	220.587	120.649	92.1679	2.60309	1.38022	0.763932	-0.388484	B-I
Smarcal1	SWI/SNF related matrix associated, actin dependent regulator of chromatin, subfamily a-like 1	9.40132	22.7224	17.636	17.1672	2.41694	1.27318	0.973416	-0.038872	B-I
Dlst	dihydrolipoamide S-succinyltransferase (E2 component of 2-oxo-glutarate complex)	156.789	364.133	220.237	257.105	2.32245	1.21565	1.1674	0.223303	B-I
Zmat3	zinc finger matrin type 3	12.6815	26.0167	20.2289	14.1783	2.05154	1.03671	0.700893	-0.512735	B-I
Btg1	B cell translocation gene 1, anti-proliferative	196.683	554.666	259.432	330.99	2.8201	1.49575	1.27582	0.351428	B-I
Scube2	signal peptide, CUB domain, EGF-like 2	9.14788	19.0937	8.14779	14.2586	2.08723	1.06159	1.75	0.807355	B-I
Fbxo33	F-box protein 33	34.344	103.224	48.3027	92.6927	3.00558	1.58764	1.919	0.940352	B-I
Hif1an	hypoxia-inducible factor 1, alpha subunit inhibitor	17.5724	42.9372	21.3046	29.6705	2.44345	1.28892	1.39268	0.477865	B-I
Tbce	tubulin-specific chaperone E	73.8823	158.42	83.9277	128.765	2.14422	1.10045	1.53424	0.61752	B-I
Mif4gd	MIF4G domain containing	41.3456	92.0423	29.7888	39.0531	2.22617	1.15456	1.311	0.390669	B-I
Sv2a	synaptic vesicle glycoprotein 2 a	6.22501	19.7926	4.00004	6.0502	3.17953	1.66881	1.51254	0.596969	B-I
Arhgap17	Rho GTPase activating protein 17	40.1929	94.3276	43.4453	67.9591	2.34687	1.23074	1.56424	0.645465	B-I
Gigyf1	GRB10 interacting GYF protein 1	18.1664	62.8427	22.43	39.6938	3.45928	1.79047	1.76967	0.823481	B-I
Baiap2	brain-specific angiogenesis inhibitor 1-associated protein 2	6.37771	16.9918	7.01854	8.2071	2.66424	1.41373	1.16935	0.225701	B-I
Kdm5a	lysine (K)-specific demethylase 5A	34.8127	80.7875	43.9674	64.5792	2.32063	1.21452	1.4688	0.554637	B-I
Tmem50a	transmembrane protein 50A	310.984	787.036	360.739	622.28	2.53079	1.33959	1.72501	0.786608	B-I
Hps1	Hermansky-Pudlak syndrome 1	30.9115	89.5049	30.1541	57.5738	2.89552	1.53382	1.90932	0.933058	B-I
Fam120c	family with sequence similarity 120, member C	1.53469	3.74813	1.86865	3.02146	2.44228	1.28823	1.61692	0.69325	B-I
Calcb	calcitonin-related polypeptide, beta	5.98414	15.9241	5.40094	10.5272	2.66105	1.412	1.94914	0.962837	B-I
Hbb-bs	hemoglobin, beta adult s chain	14.5616	42.0715	13.081	21.7975	2.88921	1.53067	1.66634	0.736683	B-I
Chkb	choline kinase beta	115.96	446.838	144.261	212.044	3.85337	1.94612	1.46986	0.555682	B-I
Axl	AXL receptor tyrosine kinase	77.8772	165.705	101.55	142.053	2.12777	1.08934	1.39885	0.484245	B-I
Atg3	autophagy related 3	1.82786	3.95448	2.9746	2.86418	2.16344	1.11333	0.96288	-0.054572	B-I
Klf13	Kruppel-like factor 13	135.732	382.552	164.121	233.988	2.81845	1.4949	1.42571	0.511681	B-I
Mroh1	maestro heat-like repeat family member 1	7.00328	21.617	5.28472	9.78484	3.0867	1.62607	1.85153	0.88872	B-I
Zranb1	zinc finger, RAN-binding domain containing 1	46.5276	124.485	56.1923	82.8362	2.67551	1.41981	1.47416	0.55989	B-I
Zc3h12d	zinc finger CCCH type containing 12D	3.48502	11.8466	7.78784	10.2939	3.39929	1.76523	1.32179	0.40249	B-I
Vps26b	vacuolar protein sorting 26 homolog B (yeast)	25.6277	53.0633	30.4309	42.4356	2.07055	1.05001	1.39449	0.479738	B-I
Cytl1	cytokine-like 1	1.81877	4.86904	2.13906	2.7588	2.67711	1.42068	1.28973	0.367068	B-I
Taf1c	TATA-box binding protein associated factor, RNA polymerase I, C	12.7573	32.9735	16.7468	14.6031	2.58467	1.36998	0.871989	-0.197618	B-I
Nbeal1	neurobeachin like 1	1.95015	5.24924	1.83542	3.08183	2.69171	1.42852	1.67908	0.747675	B-I
Plxnb1	plexin B1	25.2771	59.6537	25.2907	29.7384	2.35999	1.23878	1.17586	0.233715	B-I
Clybl	citrate lyase beta like	20.0588	41.7832	20.821	41.0131	2.08303	1.05869	1.96979	0.978044	B-I
Tbc1d10c	TBC1 domain family, member 10c	1.42766	3.92284	1.78758	2.57739	2.74773	1.45824	1.44183	0.527903	B-I
Ube2h	ubiquitin-conjugating enzyme E2H	60.7425	176.56	54.5634	92.9482	2.9067	1.53938	1.70349	0.768494	B-I
Fam63a	family with sequence similarity 63, member A	68.0269	149.05	90.6179	138.539	2.19105	1.13162	1.52882	0.612423	B-I
Fuk	fucokinase	30.6806	71.968	31.2248	40.8646	2.34572	1.23003	1.30872	0.388159	B-I
Lrpap1	low density lipoprotein receptor-related protein associated protein 1	53.0345	114.222	77.8256	125.738	2.15373	1.10684	1.61564	0.692105	B-I
Prss27	protease, serine 27	1.36849	3.54731	1.58598	2.15808	2.59213	1.37414	1.36073	0.444377	B-I
Sod3	superoxide dismutase 3, extracellular	14.0021	36.8013	16.4532	21.8317	2.62828	1.39412	1.32689	0.408053	B-I
Tmem139	transmembrane protein 139	1.64629	4.09096		3.46736	2.48496	1.31322			B-I
Fbxw9	F-box and WD-40 domain protein 9	20.9845	69.8868	19.2685	37.2609	3.3304	1.7357	1.93377	0.951418	B-I
Zfp352	zinc finger protein 352	7.06022	24.0032	7.17653	10.5803	3.39978	1.76544	1.4743	0.560027	B-I
Idnk	idnK gluconokinase homolog (E. coli)	41.5804	88.4314	40.3713	52.3226	2.12675	1.08865	1.29603	0.374104	B-I
Snx21	sorting nexin family member 21	12.5042	30.5249	12.0315	21.2327	2.44117	1.28757	1.76475	0.819463	B-I
Fam134a	family with sequence similarity 134, member A	211.435	542.057	253.024	371.002	2.56371	1.35823	1.46627	0.55215	B-I
Unc13c	unc-13 homolog C (C. elegans)	2.72819	5.68741	1.99327	3.46501	2.08468	1.05983	1.73836	0.797723	B-I
Olfr100	olfactory receptor 100	1.36197	6.72419	3.70247	4.71371	4.93709	2.30366	1.27313	0.348375	B-I
Nr1h5	nuclear receptor subfamily 1, group H, member 5	7.03392	18.0768	8.86449	12.5247	2.56995	1.36174	1.4129	0.49866	B-I
Foxo6	forkhead box O6	32.2687	124.484	31.8639	38.2028	3.85774	1.94776	1.19893	0.261752	B-I
Bri3	brain protein I3	621.114	1470.21	632.806	933.005	2.36705	1.24309	1.47439	0.560122	B-I
Mical3	microtubule associated monooxygenase, calponin and LIM domain containing 3	3.32311	7.37765	2.90835	5.30682	2.2201	1.15063	1.82468	0.867645	B-I
-	-	266.126	676.154	274.509	405.112	2.54073	1.34524	1.47577	0.561468	B-I
Scp2-ps1	sterol carrier protein 2, pseudogene 1	35.7179	90.4949	42.4991	75.9178	2.5336	1.34119	1.78634	0.837005	B-I
Prdm2	PR domain containing 2, with ZNF domain	6.77979	15.9238	9.70872	9.0709	2.34871	1.23187	0.934304	-0.0980354	B-I
Olfr504	olfactory receptor 504	5.96482	13.0705	7.91653	9.51455	2.19126	1.13176	1.20186	0.265267	B-I
-	-	16.6672	55.5715	23.4045	45.2387	3.33419	1.73733	1.93291	0.950772	B-I
-	-	14.8526	30.4881	23.6514	27.6099	2.0527	1.03753	1.16737	0.223261	B-I
-	-	1.5368	9.77182		4.56724	6.35854	2.6687			B-I
Cd209e	CD209e antigen	2.28466	5.53667	2.54635	3.66454	2.42341	1.27704	1.43914	0.525202	B-I
Atf3	activating transcription factor 3	16.3936	79.7286	13.301	21.2514	4.86341	2.28197	1.59772	0.676018	B-I
Casp4	caspase 4, apoptosis-related cysteine peptidase	17.1214	47.1583	14.7466	23.5607	2.75435	1.46171	1.5977	0.675996	B-I
Ablim1	actin-binding LIM protein 1	3.49817	7.65527	4.86254	6.05751	2.18836	1.12985	1.24575	0.317016	B-I
Trove2	TROVE domain family, member 2	90.1547	215.75	90.9518	109.834	2.39311	1.25889	1.20761	0.272152	B-I
Rhou	ras homolog family member U	153.487	440.005	150.752	169.883	2.86673	1.51941	1.1269	0.172365	B-I
Tnip1	TNFAIP3 interacting protein 1	259.052	560.181	260.248	240.359	2.16243	1.11265	0.923575	-0.114699	B-I
Rbmx	RNA binding motif protein, X chromosome	19.7372	70.7673	19.8999	36.8482	3.58547	1.84216	1.85168	0.888834	B-I
-	-	55.4813	123.894	61.7763	94.9182	2.23307	1.15903	1.53648	0.619632	B-I
Mrs2	MRS2 magnesium transporter	1.48426	3.30058			2.22372	1.15297			B-I
Pik3r4	phosphatidylinositol 3 kinase, regulatory subunit, polypeptide 4, p150	12.8326	82.3702	35.0631	36.381	6.41884	2.68231	1.03759	0.0532324	B-I
-	-	50.9402	131.338	44.2526	82.0099	2.57827	1.3664	1.85322	0.890036	B-I
Gcat	glycine C-acetyltransferase (2-amino-3-ketobutyrate-coenzyme A ligase)	1.63766	3.48977		2.04497	2.13095	1.0915			B-I
Acp5	acid phosphatase 5, tartrate resistant	1.38352	3.18331		1.62503	2.30087	1.20218			B-I
Trim32	tripartite motif-containing 32	4.48655	32.9321	16.8398	14.4355	7.34019	2.87582	0.857224	-0.222257	B-I
Acvr2a	activin receptor IIA	4.97376	10.76	6.61717	5.24676	2.16336	1.11327	0.792901	-0.334787	B-I
Zfp638	zinc finger protein 638	36.8443	73.9753	55.2739	52.5558	2.00778	1.0056	0.950825	-0.072748	B-I
Ndst2	N-deacetylase/N-sulfotransferase (heparan glucosaminyl) 2	6.2808	15.6898	9.05798	11.6771	2.49805	1.3208	1.28916	0.366426	B-I
Rin2	Ras and Rab interactor 2	25.1338	191.085	31.2999	59.9481	7.6027	2.92651	1.91528	0.937556	B-I
Pla2g12a	phospholipase A2, group XIIA	65.1454	204.692	79.4859	122.05	3.14208	1.65172	1.53549	0.618696	B-I
Nnt	nicotinamide nucleotide transhydrogenase	32.7613	91.4846	35.7705	48.5559	2.79246	1.48154	1.35743	0.440877	B-I
Anxa7	annexin A7	28.3303	56.918	30.9337	46.0598	2.00909	1.00654	1.48898	0.574327	B-I
Psap	prosaposin	189.456	404.427	170.1	336.985	2.13468	1.09402	1.98111	0.986307	B-I
Dcn	decorin	264.772	750.853	111.468	162.87	2.83585	1.50378	1.46113	0.547089	B-I
Timp3	tissue inhibitor of metalloproteinase 3	56.5941	172.899	59.202	84.3392	3.05507	1.61121	1.4246	0.510558	B-I
Mmp11	matrix metallopeptidase 11	132	314.628	113.435	97.6516	2.38356	1.25312	0.860857	-0.216155	B-I
Slc12a2	solute carrier family 12, member 2	21.2283	47.2622	44.1977	55.4354	2.22638	1.1547	1.25426	0.326836	B-I
Zfp113	zinc finger protein 113	16.9156	42.2289	15.5222	27.8247	2.49644	1.31988	1.79257	0.842033	B-I
Egln3	egl-9 family hypoxia-inducible factor 3	28.8742	74.3107	47.249	68.0734	2.5736	1.36379	1.44074	0.526806	B-I
Tspan5	tetraspanin 5	61.2044	373.1	100.648	169.584	6.09597	2.60786	1.68492	0.752676	B-I
Zbtb1	zinc finger and BTB domain containing 1	23.6356	63.1994	28.2962	33.8359	2.67391	1.41895	1.19578	0.257947	B-I
Cd164l2	CD164 sialomucin-like 2	2.69383	6.67614	3.39657	4.30469	2.4783	1.30935	1.26736	0.341829	B-I
Arhgef10l	Rho guanine nucleotide exchange factor (GEF) 10-like	20.787	51.8312	25.3043	27.3138	2.49344	1.31814	1.07941	0.110248	B-I
Ifih1	interferon induced with helicase C domain 1	7.44481	15.2389	7.5774	11.5093	2.04691	1.03345	1.51889	0.60302	B-I
Cpd	carboxypeptidase D	32.7606	75.8872	50.929	61.0431	2.31641	1.21189	1.19859	0.261341	B-I
Dcaf6	DDB1 and CUL4 associated factor 6	12.9416	31.0987	12.3906	22.2984	2.40301	1.26484	1.79962	0.847692	B-I
Mepce	methylphosphate capping enzyme	53.4016	111.711	73.5782	102.663	2.0919	1.06481	1.3953	0.480571	B-I
Pelp1	proline, glutamic acid and leucine rich protein 1	25.9095	71.2033	41.0583	30.1714	2.74815	1.45846	0.734841	-0.444496	B-I
Arhgef11	Rho guanine nucleotide exchange factor (GEF) 11	8.71727	18.1146	9.51918	13.3696	2.07802	1.05521	1.40449	0.490048	B-I
Fam3b	family with sequence similarity 3, member B	1.47077	7.6246	3.53601	4.41748	5.1841	2.37409	1.24928	0.321101	B-I
Bud31	BUD31 homolog	2.72853	7.40929	2.99541	3.89545	2.71548	1.44121	1.30047	0.379034	B-I
Erc1	ELKS/RAB6-interacting/CAST family member 1	3.06081	7.04508	4.28017	5.47533	2.3017	1.2027	1.27923	0.355278	B-I
Inppl1	inositol polyphosphate phosphatase-like 1	141.842	416.315	125.741	229.274	2.93505	1.55339	1.82339	0.866622	B-I
Slc17a5	solute carrier family 17 (anion/sugar transporter), member 5	6.47005	25.4692	6.42975	9.09622	3.93648	1.97691	1.41471	0.500505	B-I
Syap1	synapse associated protein 1	104.992	260.291	113.727	225.32	2.47916	1.30985	1.98124	0.986407	B-I
2310030G06Rik	RIKEN cDNA 2310030G06 gene	8.07261	17.861	7.10167	11.7744	2.21254	1.1457	1.65797	0.729421	B-I
Sebox	SEBOX homeobox	2.81835	6.08756	2.53401	4.39132	2.15997	1.11101	1.73296	0.793235	B-I
Vps9d1	VPS9 domain containing 1	8.72309	18.2822	9.43013	12.7346	2.09584	1.06753	1.35041	0.433401	B-I
Mfsd1	major facilitator superfamily domain containing 1	70.8097	242.418	64.5696	125.474	3.42352	1.77548	1.94324	0.958465	B-I
Ldb3	LIM domain binding 3	4.68116	12.0074	6.27818	7.32549	2.56504	1.35898	1.16682	0.222578	B-I
Limk2	LIM motif-containing protein kinase 2	28.0414	60.4449	33.8171	41.0824	2.15556	1.10806	1.21484	0.280767	B-I
Usp44	ubiquitin specific peptidase 44	4.74885	9.75713	5.18057	5.96347	2.05463	1.03888	1.15112	0.203041	B-I
Sgk1	serum/glucocorticoid regulated kinase 1	183.506	640.412	156.564	286.907	3.48986	1.80317	1.83252	0.873832	B-I
Khk	ketohexokinase	12.4762	50.1341	17.41	33.5106	4.01839	2.00662	1.92479	0.944702	B-I
Aanat	arylalkylamine N-acetyltransferase	2.28443	4.79928	2.39464	3.44903	2.10087	1.07099	1.44031	0.526384	B-I
2410089E03Rik	RIKEN cDNA 2410089E03 gene	17.7078	36.6415	21.038	16.4764	2.06923	1.04909	0.783175	-0.352593	B-I
Ppp1r14a	protein phosphatase 1, regulatory (inhibitor) subunit 14A	17.2973	39.2959	24.8613	33.0064	2.2718	1.18383	1.32762	0.408841	B-I
Pianp	PILR alpha associated neural protein	2.24738	4.99072	2.40918	3.66454	2.22068	1.151	1.52108	0.605092	B-I
Camk1	calcium/calmodulin-dependent protein kinase I	108.349	229.841	123.055	194.248	2.12131	1.08496	1.57855	0.658602	B-I
Pon3	paraoxonase 3	4.25443	12.6368	2.75409	4.80332	2.97026	1.57059	1.74407	0.802458	B-I
Mbd5	methyl-CpG binding domain protein 5	9.34191	21.5236	9.67323	16.5395	2.30399	1.20413	1.70983	0.77385	B-I
Shc4	SHC (Src homology 2 domain containing) family, member 4	1.81865	3.7218	2.45088	4.06829	2.04646	1.03313	1.65993	0.731123	B-I
Fnip1	folliculin interacting protein 1	16.3522	37.2468	18.757	33.4506	2.27778	1.18763	1.78337	0.834606	B-I
Adamts9	a disintegrin-like and metallopeptidase (reprolysin type) with thrombospondin type 1 motif, 9	17.4853	35.8039	14.0976	13.2566	2.04766	1.03398	0.940341	-0.0887438	B-I
P2rx4	purinergic receptor P2X, ligand-gated ion channel 4	49.2536	143.474	65.7967	126.265	2.91296	1.54249	1.91902	0.940372	B-I
Tbcel	tubulin folding cofactor E-like	34.1084	97.0781	41.2805	52.5747	2.84616	1.50902	1.27359	0.348906	B-I
Man2c1	mannosidase, alpha, class 2C, member 1	43.3264	109.299	44.1588	62.661	2.52269	1.33496	1.41899	0.504866	B-I
Ly6g	lymphocyte antigen 6 complex, locus G	10.1403	33.3979	12.6318	21.4512	3.29358	1.71966	1.6982	0.764006	B-I
Cox19	cytochrome c oxidase assembly protein 19	61.0353	167.036	77.9283	117.211	2.73671	1.45244	1.50409	0.588891	B-I
Rufy4	RUN and FYVE domain containing 4	9.79277	19.8433	11.1331	20.4453	2.02632	1.01886	1.83645	0.876919	B-I
Arid1b	AT rich interactive domain 1B (SWI-like)	2.53775	5.28335	2.5083	3.4754	2.0819	1.0579	1.38556	0.47047	B-I
Oxct1	3-oxoacid CoA transferase 1	565.477	1413.79	695.58	1244.08	2.50017	1.32203	1.78855	0.838793	B-I
Smek2	SMEK homolog 2, suppressor of mek1 (Dictyostelium)	2.90988	8.02865	3.16766	5.56185	2.7591	1.4642	1.75582	0.812149	B-I
Tmem198	transmembrane protein 198	8.71017	18.9232	7.65687	12.9344	2.17254	1.11938	1.68926	0.756388	B-I
Taok3	TAO kinase 3	10.5275	23.1512	10.316	14.1911	2.19912	1.13693	1.37564	0.460099	B-I
Csrnp2	cysteine-serine-rich nuclear protein 2	3.21398	7.12143	3.64368	3.85085	2.21577	1.14781	1.05686	0.0797826	B-I
-	-	1.53726	6.62085	4.48191	4.898	4.3069	2.10665	1.09284	0.128077	B-I
Gm4943	predicted pseudogene 4943	52.1332	110.657	67.4973	95.8392	2.12259	1.08582	1.4199	0.505786	B-I
Ep300	E1A binding protein p300	10.0555	24.2286	12.5903	16.54	2.40948	1.26872	1.3137	0.393639	B-I
Srcin1	SRC kinase signaling inhibitor 1	3.18556	7.71066	4.1991	5.92639	2.4205	1.27531	1.41135	0.497075	B-I
Fam189a2	family with sequence similarity 189, member A2	8.73265	19.4864	8.29454	13.4409	2.23145	1.15798	1.62045	0.696395	B-I
Hs2st1	heparan sulfate 2-O-sulfotransferase 1	60.3129	126.245	75.3446	93.306	2.09317	1.06569	1.23839	0.308467	B-I
Dsp	desmoplakin	2.03774	6.76413	2.51947	4.75894	3.31943	1.73094	1.88887	0.917522	B-I
Tcf7l1	transcription factor 7 like 1 (T cell specific, HMG box)	11.774	25.8258	8.78151	8.50955	2.19346	1.13321	0.969031	-0.0453859	B-I
Ang	angiogenin, ribonuclease, RNase A family, 5	7.02483	20.5707	7.2138	10.9553	2.92829	1.55006	1.51865	0.602794	B-I
4933427D06Rik	RIKEN cDNA 4933427D06 gene	3.27967	6.76467	3.30139	5.4805	2.06261	1.04447	1.66006	0.731234	B-I
Trim8	tripartite motif-containing 8	5.59258	16.3404	7.35994	9.70572	2.92181	1.54686	1.31872	0.399142	B-I
Olfr115	olfactory receptor 115	2.00223	5.57013		3.32036	2.78196	1.4761			B-I
Zfp777	zinc finger protein 777	27.0659	78.3025	38.6457	41.15	2.89303	1.53258	1.0648	0.0905845	B-I
Invs	inversin	2.40518	8.28476	2.71267	3.10799	3.44455	1.78432	1.14573	0.196269	B-I
1810011O10Rik	RIKEN cDNA 1810011O10 gene	5.60607	27.5775	13.3303	22.7494	4.91921	2.29843	1.70659	0.771115	B-I
Trnp1	TMF1-regulated nuclear protein 1	26.4436	145.266	29.4622	50.2988	5.49345	2.45771	1.70723	0.771657	B-I
Desi2	desumoylating isopeptidase 2	2.72013	7.64133	2.92662	5.35998	2.80917	1.49015	1.83146	0.872993	B-I
Tor3a	torsin family 3, member A	29.4272	65.1707	25.1894	38.0543	2.21464	1.14707	1.51073	0.595244	B-I
LOC100861749	protein SFI1 homolog	1.48649	3.04002	1.5919	2.74303	2.0451	1.03217	1.72312	0.785022	B-I
-	-	1.39714	3.1765	1.79386	3.2837	2.27358	1.18497	1.83053	0.872258	B-I
-	-	3.48268	11.7372	6.77714	10.4043	3.37017	1.75282	1.53521	0.618432	B-I
AI854703	expressed sequence AI854703	28.6571	61.6103	29.4732	42.9456	2.14991	1.10428	1.4571	0.543104	B-I
-	-	3.41105	7.11162	3.17028	5.56185	2.08488	1.05996	1.75437	0.810955	B-I
Mir142hg	Mir142 host gene (non-protein coding)	2.64106	5.47393	2.74788	4.00824	2.07262	1.05146	1.45867	0.544649	B-I
Abhd5	abhydrolase domain containing 5	1.43407	5.53914	3.69641	4.3391	3.86254	1.94955	1.17387	0.231272	B-I
-	-	6.15863	14.0947	7.61276	9.48829	2.2886	1.19447	1.24637	0.317728	B-I
-	-	1.9039	4.79993		3.6225	2.52111	1.33406			B-I
-	-	15.2398	34.2235	21.2141	29.1561	2.24567	1.16714	1.37437	0.458775	B-I
-	-	215.148	508.731	311.227	340.06	2.36456	1.24157	1.09264	0.12782	B-I
-	-	2.07267	4.37602	2.48376	3.30224	2.1113	1.07813	1.32954	0.410923	B-I
-	-	8.97968	25.4926	11.9275	17.3066	2.83893	1.50534	1.45098	0.53703	B-I
-	-	4.54561	27.932	8.46983	13.5719	6.14484	2.61938	1.60238	0.680218	B-I
1700020D05Rik	RIKEN cDNA 1700020D05 gene	1.53469	4.18383	2.62327	2.07949	2.72618	1.44688	0.79271	-0.335134	B-I
Olfr112	olfactory receptor 112	3.14817	7.12878	2.9952	3.62506	2.26442	1.17914	1.21029	0.275351	B-I
-	-	13.2978	31.0171	11.9249	22.5348	2.33251	1.22188	1.88973	0.918178	B-I
Tprgl	transformation related protein 63 regulated like	130.247	302.371	117.47	216.036	2.32152	1.21507	1.83908	0.87898	B-I
Bace1	beta-site APP cleaving enzyme 1	1.40577	10.25	2.50443	3.67696	7.29142	2.8662	1.46818	0.554031	B-I
Nhlrc2	NHL repeat containing 2	14.8087	29.919	20.1045	17.5139	2.02036	1.01461	0.871141	-0.199021	B-I
-	-	6.2991	50.3357	7.6002	14.5928	7.99093	2.99836	1.92005	0.941144	B-I
Hjurp	Holliday junction recognition protein	7.50621	40.3396	28.5931	31.7049	5.37417	2.42604	1.10883	0.14904	B-I
Nbl1	neuroblastoma, suppression of tumorigenicity 1	48.9743	262.459	48.2138	212.196	5.35912	2.422	4.40115	2.13788	B-II
Slc5a11	solute carrier family 5 (sodium/glucose cotransporter), member 11	4.37009	14.4683	3.10776	9.27012	3.31075	1.72716	2.98289	1.57671	B-II
Fxyd3	FXYD domain-containing ion transport regulator 3	8.37613	252.233	3.94993	108.159	30.1133	4.91233	27.3825	4.77518	B-II
Gstt3	glutathione S-transferase, theta 3	3.73206	9.69536	1.44859	6.32017	2.59786	1.37732	4.36298	2.12531	B-II
Mcoln1	mucolipin 1	64.3931	155.282	53.5543	126.427	2.41147	1.26991	2.36072	1.23923	B-II
Gamt	guanidinoacetate methyltransferase	153.835	327.217	120.469	288.563	2.12706	1.08886	2.39534	1.26023	B-II
Syngr1	synaptogyrin 1	186.678	459.931	232.637	665.811	2.46377	1.30087	2.86201	1.51703	B-II
Nat8f2	N-acetyltransferase 8 (GCN5-related) family member 2	2.18404	5.39532	1.52324	4.13926	2.47034	1.30471	2.7174	1.44223	B-II
Mcee	methylmalonyl CoA epimerase	55.4903	126.562	48.2201	129.698	2.2808	1.18954	2.6897	1.42745	B-II
0610040J01Rik	RIKEN cDNA 0610040J01 gene	2.83544	19.6993	1.83514	13.9385	6.94751	2.7965	7.59533	2.92511	B-II
Slc25a35	solute carrier family 25, member 35	3.92015	10.99	3.44448	13.8764	2.80346	1.48721	4.02858	2.01027	B-II
P3h3	prolyl 3-hydroxylase 3	5.72848	13.6495	4.5922	10.5794	2.38274	1.25262	2.30377	1.204	B-II
Fbxo36	F-box protein 36	27.7048	77.9327	23.5704	71.2398	2.81297	1.49209	3.02242	1.59571	B-II
Rgs11	regulator of G-protein signaling 11	41.512	255.904	27.5288	98.4177	6.16457	2.624	3.57509	1.83798	B-II
Macrod1	MACRO domain containing 1	4.37683	47.8731	5.10972	32.4626	10.9378	3.45126	6.35311	2.66746	B-II
Camkk2	calcium/calmodulin-dependent protein kinase kinase 2, beta	10.7177	21.5757	14.2371	30.849	2.01309	1.00941	2.16681	1.11557	B-II
Mtss1	metastasis suppressor 1	2.33474	7.60019	2.38588	8.62438	3.25526	1.70277	3.61476	1.8539	B-II
Abtb1	ankyrin repeat and BTB (POZ) domain containing 1	16.518	74.4075	14.952	44.2257	4.50464	2.17141	2.95786	1.56455	B-II
4632404H12Rik	RIKEN cDNA 4632404H12 gene	8.36332	16.9581	7.60084	15.6742	2.02767	1.01983	2.06217	1.04416	B-II
Snap29	synaptosomal-associated protein 29	22.2125	47.962	19.8339	39.7038	2.15923	1.11052	2.00181	1.00131	B-II
Zbtb7c	zinc finger and BTB domain containing 7C	175.423	464.607	161.859	402.56	2.64849	1.40517	2.4871	1.31447	B-II
Rilpl1	Rab interacting lysosomal protein-like 1	23.3074	53.8844	20.9484	46.6763	2.3119	1.20908	2.22815	1.15585	B-II
Rasl11b	RAS-like, family 11, member B	4.91493	23.1664	3.31338	9.02365	4.71348	2.23679	2.7234	1.44541	B-II
Shpk	sedoheptulokinase	4.07949	9.16855	3.11404	7.57766	2.24748	1.16831	2.43339	1.28296	B-II
Angpt1	angiopoietin 1	4.23219	10.6211	4.4467	11.2754	2.50959	1.32745	2.53568	1.34237	B-II
Haghl	hydroxyacylglutathione hydrolase-like	38.0758	106.634	32.6013	73.4622	2.80058	1.48573	2.25335	1.17207	B-II
Plbd2	phospholipase B domain containing 2	33.155	82.7942	29.2583	62.2347	2.49718	1.3203	2.12708	1.08887	B-II
Amhr2	anti-Mullerian hormone type 2 receptor	142.489	2543.43	50.2099	1678.83	17.85	4.15786	33.4363	5.06334	B-II
Smpd5	sphingomyelin phosphodiesterase 5	27.936	514.97	23.4343	234.432	18.4339	4.20429	10.0038	3.32248	B-II
Itm2b	integral membrane protein 2B	328.526	3423.71	277.127	1824.92	10.4214	3.38148	6.58517	2.71922	B-II
Gstm5	glutathione S-transferase, mu 5	15.5657	39.7696	16.3332	37.3655	2.55496	1.3533	2.28771	1.1939	B-II
Rabac1	Rab acceptor 1 (prenylated)	249.432	726.995	213.695	489.213	2.91461	1.5433	2.2893	1.19491	B-II
Pqlc1	PQ loop repeat containing 1	21.4296	43.7199	18.5943	53.0423	2.04017	1.02869	2.85261	1.51228	B-II
Ugt1a6a	UDP glucuronosyltransferase 1 family, polypeptide A6A	105.545	304.521	52.4054	272.058	2.88522	1.52868	5.19141	2.37613	B-II
Hexdc	hexosaminidase (glycosyl hydrolase family 20, catalytic domain) containing	21.512	83.3115	20.2853	50.2442	3.87279	1.95337	2.47687	1.30852	B-II
Magi1	membrane associated guanylate kinase, WW and PDZ domain containing 1	6.67448	13.7571	5.4753	17.2644	2.06115	1.04345	3.15314	1.65679	B-II
Flcn	folliculin	119.204	465.999	130.341	424.813	3.90924	1.96689	3.25925	1.70454	B-II
Aplp2	amyloid beta (A4) precursor-like protein 2	60.243	218.174	34.1893	150.355	3.62156	1.85661	4.39771	2.13675	B-II
Lenep	lens epithelial protein	5.35229	18.0021	4.11618	11.7741	3.36344	1.74994	2.86043	1.51623	B-II
Lrba	LPS-responsive beige-like anchor	7.0904	30.9287	4.47564	13.8684	4.36205	2.12501	3.09865	1.63164	B-II
Amigo2	adhesion molecule with Ig like domain 2	3.07596	11.3395	3.58371	8.07363	3.6865	1.88225	2.25287	1.17176	B-II
Slc25a27	solute carrier family 25, member 27	4.16719	16.8478	2.85831	8.52991	4.04298	2.01542	2.98425	1.57737	B-II
Prss53	protease, serine 53	5.50534	20.3506	5.52555	11.2758	3.69652	1.88617	2.04067	1.02904	B-II
Nat8f1	N-acetyltransferase 8 (GCN5-related) family member 1	4.40736	15.8284	3.28642	12.5171	3.59136	1.84453	3.80874	1.92931	B-II
Atoh8	atonal bHLH transcription factor 8	26.2629	72.6632	24.5635	50.6685	2.76676	1.4682	2.06276	1.04458	B-II
-	-	12.9826	26.2391	12.3883	25.2032	2.0211	1.01514	2.03443	1.02463	B-II
Aamdc	adipogenesis associated Mth938 domain containing	26.8473	130.408	28.6075	139.176	4.85742	2.28019	4.86503	2.28245	B-II
Kctd14	potassium channel tetramerisation domain containing 14	239.514	2094.07	285.858	2778.74	8.74299	3.12813	9.7207	3.28106	B-II
Cotl1	coactosin-like 1 (Dictyostelium)	13.3637	66.0469	5.24916	35.6049	4.94227	2.30517	6.78297	2.76192	B-II
-	-	157.089	447.029	139.599	290.398	2.8457	1.50879	2.08023	1.05675	B-II
-	-	26.1562	86.9358	13.2265	66.5087	3.32371	1.7328	5.02843	2.33011	B-II
Gm11223	predicted gene 11223	563.357	1255.69	520.878	1236.26	2.22894	1.15636	2.37342	1.24697	B-II
Olfr150	olfactory receptor 150	4.56704	11.3226	3.32813	9.55649	2.4792	1.30987	2.87143	1.52177	B-II
Zfp467	zinc finger protein 467	2.75637	8.89764	2.80186	7.97896	3.22802	1.69065	2.84774	1.50982	B-II
-	-	23.7644	71.5405	26.0375	60.0704	3.01041	1.58996	2.30707	1.20606	B-II
Foxo3	forkhead box O3	75.0138	285.351	56.277	161.621	3.80398	1.92751	2.87189	1.522	B-II
-	-	11.1987	32.8317	7.72312	22.1484	2.93174	1.55176	2.8678	1.51994	B-II
-	-	3.65808	20.1253	2.20736	11.3461	5.50159	2.45985	5.14011	2.3618	B-II
Aldh5a1	aldhehyde dehydrogenase family 5, subfamily A1	3.78877	12.0988	4.50873	11.8951	3.19333	1.67506	2.63824	1.39958	B-II
-	-	3.20083	8.02876	2.29662	5.56164	2.50834	1.32673	2.42167	1.276	B-II
2900093K20Rik	RIKEN cDNA 2900093K20 gene	13.6846	41.8068	12.2574	27.5524	3.05503	1.61119	2.24781	1.16852	B-II
Nfil3	nuclear factor, interleukin 3, regulated	75.3713	278.09	48.9011	151.098	3.68959	1.88346	3.08988	1.62755	B-II
Plxdc2	plexin domain containing 2	2.96894	34.5205	5.04755	21.66	11.6272	3.53944	4.29119	2.10138	B-II
-	-	18.5998	40.7728	13.786	28.6601	2.19211	1.13232	2.07893	1.05584	B-II
Mmp13	matrix metallopeptidase 13	9.11912	46.0977	3.98749	29.5231	5.05506	2.33773	7.40393	2.88829	B-II
Xpa	xeroderma pigmentosum, complementation group A	45.6118	98.9896	30.8711	73.284	2.17026	1.11787	2.37387	1.24724	B-II
Mta3	metastasis associated 3	17.2374	57.8416	11.5111	50.5121	3.35559	1.74656	4.38811	2.1336	B-II
Rev3l	REV3 like, DNA directed polymerase zeta catalytic subunit	68.5589	215.68	50.9216	118.953	3.14591	1.65348	2.336	1.22404	B-II
Fam57b	family with sequence similarity 57, member B	2.40043	7.72005	1.66275	6.80038	3.21611	1.68532	4.08983	2.03204	B-II
4833422C13Rik	RIKEN cDNA 4833422C13 gene	9.77727	27.91	5.81677	13.2933	2.85458	1.51328	2.28533	1.1924	B-II
Zfp868	zinc finger protein 868	47.8073	216.133	35.6929	279.54	4.52091	2.17661	7.83181	2.96935	B-II
Cx3cl1	chemokine (C-X3-C motif) ligand 1	5.94944	27.4556	30.3505	113.777	4.61481	2.20627	3.74878	1.90642	B-II
Lgals3bp	lectin, galactoside-binding, soluble, 3 binding protein	3.73006	16.9438	4.86247	28.9357	4.54251	2.18349	5.95082	2.57309	B-II
Ulk1	unc-51 like kinase 1	28.8602	92.8358	27.2016	60.9881	3.21674	1.6856	2.24208	1.16484	B-II
Nek8	NIMA (never in mitosis gene a)-related expressed kinase 8	8.95115	19.2448	7.8833	16.0251	2.14998	1.10432	2.03279	1.02346	B-II
Ndufb2	NADH dehydrogenase (ubiquinone) 1 beta subcomplex, 2	38.9928	92.6202	35.9825	82.7049	2.37531	1.24812	2.29847	1.20068	B-II
Mmp23	matrix metallopeptidase 23	1.937	4.03331	1.66896	3.77206	2.08224	1.05814	2.26013	1.1764	B-II
Luc7l3	LUC7-like 3 (S. cerevisiae)	12.463	52.7904	9.4741	39.9197	4.23577	2.08262	4.21356	2.07504	B-II
Klf7	Kruppel-like factor 7 (ubiquitous)	17.2792	38.7625	15.2517	38.0198	2.2433	1.16562	2.49282	1.31778	B-II
Fbxo16	F-box protein 16	90.826	324.107	104.937	271.858	3.56845	1.8353	2.59069	1.37333	B-II
Rhpn1	rhophilin, Rho GTPase binding protein 1	5.112	11.2938	4.37191	9.66411	2.20928	1.14358	2.2105	1.14437	B-II
Slc22a4	solute carrier family 22 (organic cation transporter), member 4	2.52283	9.58285	2.99527	7.14946	3.79845	1.92541	2.38691	1.25515	B-II
Rbp3	retinol binding protein 3, interstitial	19.2208	48.9338	15.7152	36.2314	2.54588	1.34816	2.30551	1.20508	B-II
3110018I06Rik	RIKEN cDNA 3110018I06 gene	3.11324	6.26226	1.8894	5.22875	2.01149	1.00827	2.76742	1.46854	B-II
Rmdn1	regulator of microtubule dynamics 1	20.0613	42.3745	14.6507	32.8723	2.11226	1.07878	2.24374	1.16591	B-II
Nenf	neuron derived neurotrophic factor	88.8364	254.745	76.064	185.166	2.86758	1.51983	2.43435	1.28354	B-II
Fggy	FGGY carbohydrate kinase domain containing	5.43136	11.7298	3.92898	16.3272	2.15964	1.11079	4.15558	2.05505	B-II
Creg1	cellular repressor of E1A-stimulated genes 1	254.197	512.811	157.072	357.449	2.01738	1.01248	2.27571	1.18631	B-II
Plcg1	phospholipase C, gamma 1	6.86292	22.7874	3.86039	16.9915	3.32036	1.73134	4.40151	2.138	B-II
Twsg1	twisted gastrulation BMP signaling modulator 1	43.103	123.452	46.1365	92.9564	2.86412	1.51809	2.01481	1.01065	B-II
Wnk4	WNK lysine deficient protein kinase 4	10.3367	26.3133	10.8419	24.269	2.54562	1.34802	2.23845	1.1625	B-II
Pcmtd2	protein-L-isoaspartate (D-aspartate) O-methyltransferase domain containing 2	18.0511	46.8322	13.4406	37.604	2.59443	1.37542	2.7978	1.48429	B-II
-	-	125.642	349.62	98.6791	283.748	2.78266	1.47647	2.87547	1.5238	B-II
Fam214a	family with sequence similarity 214, member A	14.1549	102.575	11.3658	72.049	7.24665	2.85731	6.33908	2.66427	B-II
Hist2h2aa1	histone cluster 2, H2aa1	37.0868	225.745	46.0264	116.977	6.08694	2.60572	2.54152	1.34569	B-II
Ppargc1a	peroxisome proliferative activated receptor, gamma, coactivator 1 alpha	2.05323	32.7037	5.95387	47.9081	15.9279	3.99349	8.04655	3.00837	B-II
Gm12538	predicted gene 12538	15.4011	37.9869	11.291	32.9592	2.4665	1.30247	2.91906	1.5455	B-II
Mmp14	matrix metallopeptidase 14 (membrane-inserted)	3.64493	12.089	2.37382	9.9239	3.31666	1.72973	4.18056	2.0637	B-II
Ins2	insulin II	3.59868	7.28188	2.86402	6.48795	2.02349	1.01684	2.26533	1.17972	B-II
Fam109a	family with sequence similarity 109, member A	5.21462	14.413	3.22652	7.65572	2.76395	1.46673	2.37275	1.24656	B-II
Efcab8	EF-hand calcium binding domain 8	3.56352	7.77265	2.41793	5.5358	2.18117	1.1251	2.28947	1.19502	B-II
Stard10	START domain containing 10	21.572	110.856	35.5328	182.151	5.13887	2.36145	5.12628	2.35791	B-II
Lncpint	long non-protein coding RNA, Trp53 induced transcript	5.33331	37.1024	4.2885	19.5763	6.95672	2.79841	4.56484	2.19057	B-II
Iqub	IQ motif and ubiquitin domain containing	3.88522	11.5312	3.59832	8.14193	2.96796	1.56947	2.2627	1.17805	B-II
Tmcc2	transmembrane and coiled-coil domains 2	7.73987	26.3419	6.59848	14.7136	3.4034	1.76698	2.22985	1.15695	B-II
Bex2	brain expressed X-linked 2	250.088	1131.03	185.372	556.962	4.52252	2.17713	3.00456	1.58716	B-II
Isyna1	myo-inositol 1-phosphate synthase A1	621.974	1745.49	567.99	1915.49	2.80637	1.48871	3.3724	1.75377	B-II
Sp3os	trans-acting transcription factor 3, opposite strand	26.4345	69.0536	24.972	64.0855	2.61225	1.3853	2.56629	1.35968	B-II
Zfp229	zinc finger protein 229	3.26663	7.20305	2.68565	5.89026	2.20504	1.1408	2.19324	1.13306	B-II
-	-	2.03087	9.85312	1.64807	6.36231	4.85166	2.27848	3.86046	1.94877	B-II
-	-	2.75918	7.09033	2.62093	5.66404	2.56973	1.36161	2.16108	1.11176	B-II
Gsta2	glutathione S-transferase, alpha 2 (Yc2)	8.29586	52.155	8.93294	22.8814	6.28686	2.65234	2.56146	1.35697	B-II
Olfr1226	olfactory receptor 1226	8.44393	26.8497	6.24502	17.4011	3.17976	1.66892	2.78639	1.4784	B-II
Lmbrd1	LMBR1 domain containing 1	11.4284	44.261	9.36119	21.7647	3.8729	1.95342	2.32499	1.21722	B-II
-	-	4.02895	18.5287	2.94151	9.36406	4.5989	2.20129	3.18342	1.67058	B-II
Gm11747	predicted gene 11747	4.23288	18.0401	2.9952	11.5537	4.2619	2.0915	3.85742	1.94764	B-II
Zkscan14	zinc finger with KRAB and SCAN domains 14	5.90971	37.8352	4.54436	25.1617	6.40222	2.67857	5.53691	2.46908	B-II
Prss12	protease, serine 12 neurotrypsin (motopsin)	10.6411	45.2347	4.37776	17.375	4.25093	2.08778	3.96894	1.98875	B-II
Zfp74	zinc finger protein 74	11.3214	40.9584	8.93315	26.2433	3.6178	1.85511	2.93774	1.55471	B-II
Rpl22	ribosomal protein L22	63.7311	194.548	58.2663	145.847	3.05263	1.61005	2.50312	1.32373	B-II
C8g	complement component 8, gamma polypeptide	2.90777	7.20305	1.62133	5.41272	2.47718	1.3087	3.33844	1.73917	B-II
Wbp1	WW domain binding protein 1	84.8294	233.464	68.2336	166.63	2.75215	1.46056	2.44205	1.28809	B-II
Sqrdl	sulfide quinone reductase-like (yeast)	17.979	115.688	7.66336	45.7693	6.43465	2.68586	5.97248	2.57833	B-II
Slc2a8	solute carrier family 2, (facilitated glucose transporter), member 8	9.0731	19.944	5.62702	18.1252	2.19814	1.13629	3.22111	1.68756	B-II
Mxd1	MAX dimerization protein 1	2.96648	11.1815	1.87663	9.13095	3.76927	1.91428	4.86561	2.28262	B-II
Ptpre	protein tyrosine phosphatase, receptor type, E	8.86568	23.4628	9.71486	23.6237	2.64647	1.40407	2.43171	1.28197	B-II
Glcci1	glucocorticoid induced transcript 1	13.5882	48.6797	11.7491	34.9145	3.58249	1.84096	2.97168	1.57128	B-II
Abhd4	abhydrolase domain containing 4	23.8085	94.4369	24.1628	77.0897	3.96652	1.98787	3.19043	1.67375	B-II
Krtcap3	keratinocyte associated protein 3	7.32206	18.409	3.03726	6.60889	2.51418	1.33009	2.17594	1.12164	B-II
Lgmn	legumain	131.228	402.13	101.297	257.838	3.06437	1.61559	2.54535	1.34787	B-II
Tmtc2	transmembrane and tetratricopeptide repeat containing 2	7.41559	21.0297	10.6191	32.5396	2.83588	1.5038	3.06426	1.61554	B-II
Lztr1	leucine-zipper-like transcriptional regulator, 1	23.3884	61.0065	18.9503	41.5055	2.60841	1.38317	2.19024	1.13109	B-II
Kif16b	kinesin family member 16B	3.23112	11.1025	2.26747	7.10518	3.43612	1.78078	3.13353	1.64779	B-II
Hmg20b	high mobility group 20B	20.6473	43.0557	14.0122	28.7354	2.08529	1.06025	2.05074	1.03615	B-II
Me2	malic enzyme 2, NAD(+)-dependent, mitochondrial	572.698	1248.87	391.305	1285.52	2.18067	1.12477	3.28521	1.71599	B-II
Wdpcp	WD repeat containing planar cell polarity effector	24.8012	60.6448	23.4139	50.2489	2.44524	1.28997	2.14611	1.10173	B-II
Clu	clusterin	385.405	5905.82	633.749	3288.67	15.3237	3.93769	5.18923	2.37552	B-II
Ahsg	alpha-2-HS-glycoprotein	13.1314	367.887	5.96256	192.27	28.0157	4.80817	32.2463	5.01106	B-II
Slc18b1	solute carrier family 18, subfamily B, member 1	8.9599	30.6414	10.1224	20.7417	3.41984	1.77393	2.04909	1.03498	B-II
Parp10	poly (ADP-ribose) polymerase family, member 10	34.2921	146.611	31.3252	71.5366	4.27535	2.09604	2.28368	1.19136	B-II
Plekhh3	pleckstrin homology domain containing, family H (with MyTH4 domain) member 3	61.6485	133.64	59.8956	143.891	2.16778	1.11622	2.40237	1.26446	B-II
Tmem80	transmembrane protein 80	7.59763	30.3154	5.64453	16.3196	3.99012	1.99643	2.89123	1.53168	B-II
4931406C07Rik	RIKEN cDNA 4931406C07 gene	30.5336	63.077	21.1954	56.5612	2.06582	1.04672	2.66856	1.41606	B-II
Kazald1	Kazal-type serine peptidase inhibitor domain 1	128.42	275.896	93.0853	189.922	2.14838	1.10325	2.04031	1.02879	B-II
Cd320	CD320 antigen	256.962	1339.32	213.609	766.494	5.21213	2.38187	3.5883	1.8433	B-II
Eri2	exoribonuclease 2	3.10461	7.519	1.94543	5.03157	2.42189	1.27613	2.58636	1.37092	B-II
Gnpda1	glucosamine-6-phosphate deaminase 1	70.42	176.091	53.6119	108.76	2.50059	1.32227	2.02866	1.02052	B-II
Ecm1	extracellular matrix protein 1	60.9243	136.397	45.4296	91.5135	2.23879	1.16272	2.0144	1.01035	B-II
Tmem231	transmembrane protein 231	1.82088	6.01543	1.74602	5.32525	3.30358	1.72403	3.04994	1.60878	B-II
Pts	6-pyruvoyl-tetrahydropterin synthase	40.0293	119.753	34.0601	79.0429	2.99163	1.58093	2.32069	1.21455	B-II
Gorasp1	golgi reassembly stacking protein 1	3.34061	8.70663	2.77512	6.18895	2.6063	1.382	2.23016	1.15714	B-II
Sgk3	serum/glucocorticoid regulated kinase 3	2.88135	10.4467	1.61243	13.0734	3.62562	1.85823	8.10785	3.01932	B-II
Gphb5	glycoprotein hormone beta 5	2.24738	5.33075	2.55227	5.10771	2.37198	1.24609	2.00124	1.00089	B-II
Cxcl17	chemokine (C-X-C motif) ligand 17	49.4013	774.946	26.0128	215.172	15.6867	3.97147	8.27177	3.0482	B-II
Sun2	Sad1 and UNC84 domain containing 2	197.393	850.423	187.709	476.759	4.30827	2.10711	2.53988	1.34476	B-II
Rsph6a	radial spoke head 6 homolog A (Chlamydomonas)	6.21815	12.9867	4.91602	10.2807	2.08852	1.06248	2.09127	1.06438	B-II
Etl4	enhancer trap locus 4	2.45749	11.0958	1.71659	7.56961	4.5151	2.17476	4.40969	2.14068	B-II
Tmem106c	transmembrane protein 106C	7.40976	18.9735	6.88123	16.9914	2.5606	1.35648	2.46925	1.30407	B-II
Ndufa13	NADH dehydrogenase (ubiquinone) 1 alpha subcomplex, 13	10.4337	49.1611	10.9876	37.114	4.71175	2.23626	3.3778	1.75608	B-II
Olfr1418	olfactory receptor 1418	2.18392	4.40927	1.82914	4.13936	2.01897	1.01362	2.263	1.17824	B-II
Zbtb20	zinc finger and BTB domain containing 20	39.6276	155.092	39.0226	99.8612	3.91374	1.96855	2.55906	1.35562	B-II
Fbxw2	F-box and WD-40 domain protein 2	5.58429	11.7534	4.80842	10.5459	2.10473	1.07363	2.19322	1.13305	B-II
Spaca4	sperm acrosome associated 4	3.8045	8.88091	3.2927	6.60868	2.33432	1.223	2.00707	1.00509	B-II
1700080G18Rik	RIKEN cDNA 1700080G18 gene	3.10695	12.0413	3.3637	11.3544	3.87559	1.95442	3.37558	1.75514	B-II
Adam6b	a disintegrin and metallopeptidase domain 6B	26.7548	59.9783	20.3147	45.3894	2.24178	1.16464	2.23432	1.15983	B-II
2610008E11Rik	RIKEN cDNA 2610008E11 gene	2.53798	8.26782	2.93289	7.11333	3.25764	1.70383	2.42536	1.2782	B-II
-	-	600.606	4308.7	611.987	2826.75	7.17393	2.84276	4.61897	2.20757	B-II
Tnni3	troponin I, cardiac 3	3.39801	25.4351	2.83764	47.3124	7.48529	2.90406	16.6731	4.05945	B-II
Esr1	estrogen receptor 1 (alpha)	3.78003	14.2246	2.57571	9.166	3.76311	1.91192	3.55863	1.83132	B-II
-	-	37.8064	122.734	36.2651	85.5616	3.24639	1.69884	2.35934	1.23838	B-II
-	-	123.263	390.032	145.983	298.14	3.16422	1.66185	2.04229	1.03019	B-II
Malat1	metastasis associated lung adenocarcinoma transcript 1 (non-coding RNA)	139.781	316.503	88.6741	205.044	2.26428	1.17905	2.31233	1.20935	B-II
Rasd1	RAS, dexamethasone-induced 1	3.50423	9.52746	1.81461	4.83721	2.71885	1.44299	2.66571	1.41452	B-II
Adssl1	adenylosuccinate synthetase like 1	2.66925	6.4943	3.54222	10.1601	2.43301	1.28274	2.86828	1.52019	B-II
Rgn	regucalcin	3.59193	9.28529	3.27802	7.2199	2.58504	1.37019	2.20252	1.13915	B-II
Fcgrt	Fc receptor, IgG, alpha chain transporter	5.05483	75.4668	3.69372	26.253	14.9297	3.90011	7.10747	2.82934	B-II
Socs2	suppressor of cytokine signaling 2	50.4535	188.357	46.4346	105.17	3.73328	1.90044	2.26491	1.17945	B-II
Mnt	max binding protein	13.6412	72.282	17.6695	40.578	5.29878	2.40566	2.2965	1.19944	B-II
Hexa	hexosaminidase A	225.828	806.64	164.897	469.244	3.57192	1.8367	2.84569	1.50878	B-II
Sphk1	sphingosine kinase 1	7.11905	36.1363	5.65017	16.4695	5.076	2.34369	2.91487	1.54343	B-II
Fam110c	family with sequence similarity 110, member C	7.35934	29.6533	8.16378	47.94	4.02935	2.01055	5.87228	2.55392	B-II
Mgarp	mitochondria localized glutamic acid rich protein	60.3033	193.963	23.4788	64.0554	3.21646	1.68547	2.72822	1.44796	B-II
Agtrap	angiotensin II, type I receptor-associated protein	29.8954	63.6092	29.1618	71.6832	2.12772	1.08931	2.45812	1.29756	B-II
Acsl6	acyl-CoA synthetase long-chain family member 6	7.96964	28.0083	3.90816	11.378	3.51437	1.81327	2.91135	1.54169	B-II
Trmu	tRNA 5-methylaminomethyl-2-thiouridylate methyltransferase	63.6066	136.707	56.7959	124.043	2.14925	1.10384	2.18401	1.12698	B-II
Slc13a2	solute carrier family 13 (sodium-dependent dicarboxylate transporter), member 2	4.83432	14.516	2.24651	7.3079	3.00269	1.58626	3.253	1.70177	B-II
Hist1h4j	histone cluster 1, H4j	2.31319	6.54235	1.71045	4.34166	2.82828	1.49993	2.53831	1.34387	B-II
Tmem184a	transmembrane protein 184a	71.1735	153.231	31.9092	342.088	2.15292	1.10629	10.7207	3.42233	B-II
Plscr3	phospholipid scramblase 3	27.2257	78.8278	21.7181	52.1522	2.89535	1.53374	2.40133	1.26383	B-II
Dcaf5	DDB1 and CUL4 associated factor 5	5.15722	19.4816	4.0953	8.31775	3.77754	1.91745	2.03105	1.02223	B-II
Tmem206	transmembrane protein 206	16.0374	40.4235	13.962	46.0814	2.52058	1.33376	3.30048	1.72268	B-II
Nr4a1	nuclear receptor subfamily 4, group A, member 1	13.7547	221.904	22.1189	132.096	16.133	4.01194	5.97208	2.57823	B-II
Adcy2	adenylate cyclase 2	1.98462	6.59742	1.66282	4.13926	3.32427	1.73304	2.4893	1.31574	B-II
Fut8	fucosyltransferase 8	43.8298	121.837	54.4085	142.627	2.77979	1.47497	2.62142	1.39035	B-II
Aqp6	aquaporin 6	3.99459	9.92492	2.92683	6.61438	2.48459	1.31301	2.25991	1.17627	B-II
Fam214b	family with sequence similarity 214, member B	9.31396	48.6135	6.32602	17.9259	5.21943	2.38389	2.83368	1.50267	B-II
Trpm4	transient receptor potential cation channel, subfamily M, member 4	5.04666	74.0617	7.37207	45.4835	14.6754	3.87533	6.16971	2.6252	B-II
Ano8	anoctamin 8	7.96489	17.1856	7.13695	15.0129	2.15767	1.10947	2.10355	1.07283	B-II
Pgap3	post-GPI attachment to proteins 3	1.41857	8.60319	1.79379	4.6275	6.06468	2.60043	2.57974	1.36722	B-II
Ankrd12	ankyrin repeat domain 12	17.8033	81.7488	16.4882	50.877	4.59177	2.19905	3.08566	1.62558	B-II
Oxa1l	oxidase assembly 1-like	4.67001	16.625	3.97894	16.0835	3.55995	1.83186	4.04215	2.01512	B-II
Arap2	ArfGAP with RhoGAP domain, ankyrin repeat and PH domain 2	7.86227	16.0824	5.41569	12.7767	2.04552	1.03247	2.3592	1.2383	B-II
Bphl	biphenyl hydrolase-like (serine hydrolase, breast epithelial mucin-associated antigen)	27.7913	76.0809	26.6308	65.1641	2.73758	1.4529	2.44694	1.29098	B-II
-	-	1.76183	5.0052	1.70446	3.8426	2.84092	1.50636	2.25444	1.17277	B-II
Zcchc24	zinc finger, CCHC domain containing 24	5.83961	32.3246	16.0119	57.0463	5.53539	2.46869	3.56274	1.83299	B-II
Mfsd6	major facilitator superfamily domain containing 6	25.8592	82.1287	25.4625	52.2257	3.17599	1.66721	2.05109	1.03639	B-II
Fnbp1	formin binding protein 1	1.55647	7.88762	3.23266	11.8264	5.06764	2.34131	3.65841	1.87121	B-II
-	-	20.771	89.0033	16.5322	49.6516	4.28497	2.09929	3.00333	1.58656	B-II
Ppm1l	protein phosphatase 1 (formerly 2C)-like	8.87174	61.6846	10.5714	29.3394	6.95294	2.79762	2.77535	1.47267	B-II
Blnk	B cell linker	28.666	114.028	8.71512	20.1854	3.97782	1.99198	2.31614	1.21172	B-II
Gstm2	glutathione S-transferase, mu 2	22.7516	164.766	19.6294	279.225	7.24196	2.85638	14.2248	3.83034	B-II
Btg2	B cell translocation gene 2, anti-proliferative	21.0486	200.78	11.0914	79.7886	9.53885	3.25382	7.19372	2.84674	B-II
Col17a1	collagen, type XVII, alpha 1	3.03869	12.1367	2.11196	8.19713	3.99407	1.99786	3.88129	1.95653	B-II
Lmbr1l	limb region 1 like	20.3451	42.4609	14.2862	34.8615	2.08703	1.06145	2.44023	1.28701	B-II
Agxt	alanine-glyoxylate aminotransferase	4.02718	9.77397	3.48583	7.9189	2.427	1.27918	2.27174	1.1838	B-II
Gla	galactosidase, alpha	3.70341	13.9613	2.25126	6.59871	3.76984	1.9145	2.93112	1.55145	B-II
Edn2	endothelin 2	24.2223	98.5125	10.6341	23.6134	4.06701	2.02397	2.22054	1.15091	B-II
Smpd2	sphingomyelin phosphodiesterase 2, neutral	62.821	154.972	51.0934	141.623	2.46688	1.30269	2.77185	1.47085	B-II
Prm2	protamine 2	4.4798	9.64731	3.71475	12.8053	2.15351	1.10669	3.44716	1.78541	B-II
Bcas3	breast carcinoma amplified sequence 3	8.26441	21.624	5.96221	17.7743	2.61652	1.38765	2.98116	1.57588	B-II
Gramd1a	GRAM domain containing 1A	33.7233	95.6773	36.4345	83.8571	2.83713	1.50443	2.30158	1.20263	B-II
Cpq	carboxypeptidase Q	4.37695	69.5076	2.85831	37.7964	15.8804	3.98917	13.2233	3.72501	B-II
Aaed1	AhpC/TSA antioxidant enzyme domain containing 1	24.2516	97.622	20.7938	49.9034	4.02539	2.00913	2.39992	1.26298	B-II
Sh3bgr	SH3-binding domain glutamic acid-rich protein	2.15991	6.34141	1.54427	5.18651	2.93596	1.55383	3.35854	1.74784	B-II
Bbs2	Bardet-Biedl syndrome 2 (human)	10.5927	34.2546	10.1664	27.2174	3.23379	1.69323	2.67719	1.42072	B-II
Ociad2	OCIA domain containing 2	7.93413	19.1174	9.45307	30.3585	2.40951	1.26874	3.21149	1.68324	B-II
Ptgr1	prostaglandin reductase 1	598.625	1266.18	442.804	1196.67	2.11514	1.08075	2.70248	1.43429	B-II
Cdc42se1	CDC42 small effector 1	177.164	406.859	124.782	353.956	2.29651	1.19944	2.83658	1.50415	B-II
Hbp1	high mobility group box transcription factor 1	34.2331	132.417	24.7696	112.83	3.8681	1.95163	4.5552	2.18751	B-II
Siae	sialic acid acetylesterase	13.9516	44.1866	12.1413	35.7254	3.16713	1.66318	2.94246	1.55702	B-II
Sertad3	SERTA domain containing 3	3.65122	7.76086	2.47163	5.87417	2.12555	1.08784	2.37664	1.24893	B-II
Lbp	lipopolysaccharide binding protein	2.57514	17.0156	19.4119	139.454	6.60765	2.72414	7.18392	2.84477	B-II
Nipal3	NIPA-like domain containing 3	2.98244	9.58188	2.22211	9.66358	3.21277	1.68382	4.34883	2.12063	B-II
Mxra7	matrix-remodelling associated 7	33.4196	137.67	30.7873	71.1371	4.11943	2.04245	2.3106	1.20827	B-II
Arhgef12	Rho guanine nucleotide exchange factor (GEF) 12	4.10802	10.0064	2.91449	8.4565	2.43583	1.28441	2.90154	1.53682	B-II
Dusp9	dual specificity phosphatase 9	3.19196	8.50071	2.32825	5.53334	2.66316	1.41314	2.37661	1.24891	B-II
Fchsd2	FCH and double SH3 domains 2	18.9738	49.3721	17.6364	37.515	2.60212	1.37969	2.12714	1.08891	B-II
Dnpep	aspartyl aminopeptidase	292.224	940.135	207.225	477.578	3.21717	1.68579	2.30464	1.20454	B-II
Syne2	spectrin repeat containing, nuclear envelope 2	30.6121	61.6431	21.4931	44.3699	2.01368	1.00984	2.06438	1.04571	B-II
Olfr95	olfactory receptor 95	4.24803	10.3057	2.77505	5.81391	2.42599	1.27857	2.09507	1.067	B-II
Samd9l	sterile alpha motif domain containing 9-like	13.0922	35.6486	7.23476	15.2565	2.7229	1.44514	2.10878	1.07641	B-II
Btbd9	BTB (POZ) domain containing 9	24.8858	50.6715	21.3501	43.8574	2.03616	1.02585	2.0542	1.03858	B-II
LOC102636989	actin-like	7.65657	18.857	6.19733	14.0493	2.46286	1.30033	2.267	1.18078	B-II
Fpr2	formyl peptide receptor 2	4.71146	13.3528	4.54429	10.3074	2.8341	1.50289	2.26821	1.18155	B-II
Cfap221	cilia and flagella associated protein 221	25.5274	91.5579	21.2762	60.4481	3.58665	1.84264	2.84112	1.50646	B-II
Fam124a	family with sequence similarity 124, member A	2.58412	6.26216	1.82074	4.02412	2.42332	1.27699	2.21015	1.14415	B-II
Asb13	ankyrin repeat and SOCS box-containing 13	9.53293	24.3628	5.5197	18.6942	2.55565	1.35369	3.38681	1.75993	B-II
Gm6054	predicted gene 6054	179.509	537.646	158.086	361.566	2.99508	1.5826	2.28715	1.19355	B-II
Olfr331	olfactory receptor 331	4.13037	8.69907	2.54649	6.0395	2.10612	1.07459	2.3717	1.24592	B-II
Tcstv3	2-cell-stage, variable group, member 3	3.01925	8.23457	2.91442	8.70318	2.72736	1.4475	2.98625	1.57834	B-II
Olfr1028	olfactory receptor 1028	4.54526	17.8344	3.00361	8.89508	3.92374	1.97223	2.96147	1.56631	B-II
Spaca3	sperm acrosome associated 3	1.937	3.92059	1.55662	4.55685	2.02405	1.01724	2.92741	1.54963	B-II
Olfr1252	olfactory receptor 1252	1.94981	4.80663	1.41916	3.90328	2.46518	1.3017	2.75042	1.45965	B-II
-	-	20.4847	123.841	13.6401	53.5635	6.04551	2.59586	3.92691	1.97339	B-II
2310034P14Rik	RIKEN cDNA 2310034P14 gene	1.67224	5.23487	1.55027	4.33137	3.13045	1.64637	2.79395	1.48231	B-II
Tnfsf13os	tumor necrosis factor (ligand) superfamily, member 13, opposite strand	73.5736	215.901	45.4939	104.111	2.9345	1.55311	2.28846	1.19438	B-II
Mitf	microphthalmia-associated transcription factor	1.71615	4.24169	2.74788	5.69287	2.47164	1.30547	2.07173	1.05084	B-II
Bnc1	basonuclin 1	9.74874	19.8022	3.86032	8.12585	2.03125	1.02237	2.10497	1.0738	B-II
Vipr2	vasoactive intestinal peptide receptor 2	2.47275	5.66591	1.48196	4.83486	2.29134	1.19619	3.26247	1.70597	B-II
Fzd6	frizzled class receptor 6	16.3351	46.418	16.8837	35.5263	2.84162	1.50671	2.10418	1.07326	B-II
Rgs10	regulator of G-protein signalling 10	174.448	712.861	97.2996	339.77	4.08638	2.03082	3.49199	1.80405	B-II
Trafd1	TRAF type zinc finger domain containing 1	15.7467	33.1598	11.1454	24.8732	2.10583	1.07439	2.2317	1.15815	B-II
Wbscr27	Williams Beuren syndrome chromosome region 27 (human)	13.6323	115.325	17.6631	77.3951	8.45974	3.08061	4.38174	2.1315	B-II
42430	mitochondrial amidoxime reducing component 1	5.2101	19.754	4.48191	14.1042	3.79148	1.92276	3.14692	1.65394	B-II
Kirrel3	kin of IRRE like 3 (Drosophila)	10.0926	24.7671	13.3406	40.8482	2.45399	1.29513	3.06194	1.61445	B-II
Kctd2	potassium channel tetramerisation domain containing 2	83.2579	187.845	60.9449	129.611	2.25619	1.17389	2.12669	1.08861	B-II
Nagk	N-acetylglucosamine kinase	55.0764	140.421	40.1461	90.5461	2.54957	1.35025	2.25542	1.17339	B-II
Pccb	propionyl Coenzyme A carboxylase, beta polypeptide	35.1535	105.173	34.5543	97.8844	2.99182	1.58102	2.83277	1.50221	B-II
Bcl2l11	BCL2-like 11 (apoptosis facilitator)	9.78414	24.5036	6.34311	19.1642	2.50442	1.32448	3.02126	1.59515	B-II
Ggt5	gamma-glutamyltransferase 5	6.35804	21.2004	4.57993	14.9401	3.33442	1.73744	3.26209	1.7058	B-II
Sh3gl2	SH3-domain GRB2-like 2	11.7258	47.9519	18.9558	198.79	4.08942	2.0319	10.487	3.39054	B-II
Pik3ip1	phosphoinositide-3-kinase interacting protein 1	27.5825	266.63	16.655	217.362	9.66662	3.27301	13.0509	3.70608	B-II
Tmem170	transmembrane protein 170	15.1276	33.5598	13.1644	27.4428	2.21844	1.14955	2.08463	1.05979	B-II
Ppt1	palmitoyl-protein thioesterase 1	50.399	112.495	46.7916	105.119	2.23208	1.15839	2.24653	1.1677	B-II
Neurl2	neuralized E3 ubiquitin protein ligase 2	1.81912	7.73227	1.74002	6.51715	4.25056	2.08765	3.74543	1.90513	B-II
Espn	espin	1.69625	5.74516	1.92461	11.4436	3.38698	1.76	5.94594	2.5719	B-II
Tcp11l2	t-complex 11 (mouse) like 2	1.53703	79.7503	1.42785	36.2139	51.8859	5.69727	25.3626	4.66463	B-II
Hmgcll1	3-hydroxymethyl-3-methylglutaryl-Coenzyme A lyase-like 1	6.7906	15.2155	4.04519	9.28051	2.24067	1.16393	2.29421	1.198	B-II
Mgp	matrix Gla protein	58.2261	765.748	315.831	3531.38	13.1513	3.71713	11.1813	3.48301	B-II
Pafah2	platelet-activating factor acetylhydrolase 2	28.9578	131.785	33.8386	90.4533	4.55093	2.18616	2.67308	1.4185	B-II
Adam15	a disintegrin and metallopeptidase domain 15 (metargidin)	43.6709	145.679	37.5818	111.646	3.33584	1.73805	2.97075	1.57083	B-II
Cst12	cystatin 12	2.26534	18.5118	1.61878	24.1726	8.17174	3.03064	14.9326	3.90039	B-II
Wdr81	WD repeat domain 81	23.0255	107.043	25.3725	57.6709	4.64891	2.21689	2.27297	1.18458	B-II
Ttc5	tetratricopeptide repeat domain 5	1.75542	3.77967	1.48175	3.49352	2.15314	1.10644	2.3577	1.23738	B-II
Cxxc4	CXXC finger 4	3.64213	21.8493	1.74602	9.76682	5.99905	2.58473	5.59377	2.48382	B-II
-	-	5.00452	13.1324	4.0265	9.12839	2.6241	1.39182	2.26708	1.18084	B-II
Olfr399	olfactory receptor 399	3.52636	7.30563	2.80214	6.80038	2.07172	1.05083	2.42685	1.27908	B-II
Lin7b	lin-7 homolog B (C. elegans)	4.45825	11.3179	2.94977	9.00004	2.53865	1.34406	3.0511	1.60933	B-II
Plekhf1	pleckstrin homology domain containing, family F (with FYVE domain) member 1	23.9172	56.3121	19.4594	52.9344	2.35446	1.2354	2.72024	1.44373	B-II
Mgat4b	mannoside acetylglucosaminyltransferase 4, isoenzyme B	27.8726	57.8187	25.9915	54.2097	2.0744	1.05269	2.08567	1.06051	B-II
Cfap54	cilia and flagella associated protein 54	3.37519	7.87802	2.43861	7.62162	2.3341	1.22286	3.1254	1.64404	B-II
Olfr47	olfactory receptor 47	1.94117	4.61529	1.4965	3.36229	2.37758	1.24949	2.24677	1.16785	B-II
Zfp182	zinc finger protein 182	7.93865	16.0199	5.09365	11.1098	2.01796	1.0129	2.18111	1.12506	B-II
Plcb4	phospholipase C, beta 4	4.99834	17.5901	2.57937	8.59576	3.51918	1.81524	3.33251	1.73661	B-II
-	-	36.989	132.296	28.5125	96.4195	3.57664	1.83861	3.38166	1.75773	B-II
-	-	47.6409	127.794	48.4625	107.899	2.68245	1.42355	2.22644	1.15474	B-II
Slc25a51	solute carrier family 25, member 51	8.055	32.0663	5.6712	14.2759	3.98091	1.9931	2.51726	1.33185	B-II
Vmn1r65	vomeronasal 1 receptor 65	144.91	659.687	74.5667	375.163	4.55238	2.18662	5.03124	2.33092	B-II
S100a1	S100 calcium binding protein A1	75.7056	264.607	67.2832	167.984	3.49521	1.80538	2.49667	1.32001	B-II
Slc25a45	solute carrier family 25, member 45	56.0088	135.396	32.088	82.178	2.4174	1.27346	2.56102	1.35672	B-II
Ralgds	ral guanine nucleotide dissociation stimulator	6.62509	45.2233	6.02466	35.7256	6.82606	2.77105	5.9299	2.56801	B-II
Igf1r	insulin-like growth factor I receptor	81.2598	330.045	87.6376	176.63	4.06161	2.02205	2.01545	1.01111	B-II
Cryab	crystallin, alpha B	2.65644	10.4114	3.41732	15.6212	3.91928	1.97059	4.57118	2.19257	B-II
Crip3	cysteine-rich protein 3	4.46665	10.1303	3.39044	10.9202	2.26799	1.18141	3.22089	1.68746	B-II
Tgif1	TGFB-induced factor homeobox 1	51.8291	126.48	47.1923	102.032	2.44033	1.28707	2.16205	1.1124	B-II
Soat1	sterol O-acyltransferase 1	301.085	634.436	133.046	388.264	2.10716	1.0753	2.91827	1.54511	B-II
Mpv17	MpV17 mitochondrial inner membrane protein	203.213	435.808	175.944	369.765	2.14459	1.1007	2.10161	1.07149	B-II
Kcnab3	potassium voltage-gated channel, shaker-related subfamily, beta member 3	2.27826	11.8256	10.0517	39.9192	5.19065	2.37592	3.97138	1.98964	B-II
Sgms1	sphingomyelin synthase 1	57.9029	378.008	45.3672	120.236	6.5283	2.70671	2.65029	1.40615	B-II
Dpysl3	dihydropyrimidinase-like 3	4.23253	33.994	10.4884	34.313	8.03159	3.00568	3.2715	1.70995	B-II
Zxdc	ZXD family zinc finger C	6.14371	12.3497	5.69808	12.1496	2.01013	1.00729	2.13223	1.09236	B-II
Zrsr1	zinc finger (CCCH type), RNA binding motif and serine/arginine rich 1	21.1143	67.5868	18.5785	37.1572	3.201	1.67852	2.00002	1.00001	B-II
Cygb	cytoglobin	43.154	114.917	13.6941	45.5744	2.66296	1.41303	3.32803	1.73467	B-II
Arhgef3	Rho guanine nucleotide exchange factor (GEF) 3	3.04743	7.85652	12.3137	33.8222	2.57808	1.3663	2.74672	1.45771	B-II
Mycn	v-myc avian myelocytomatosis viral related oncogene, neuroblastoma derived	1.41892	3.6286	3.45055	6.90576	2.5573	1.35462	2.00135	1.00097	B-II
Cnppd1	cyclin Pas1/PHO80 domain containing 1	39.6607	106.63	32.1237	74.5614	2.68855	1.42683	2.32107	1.21479	B-II
Fam131a	family with sequence similarity 131, member A	3.58553	7.33695	2.38843	8.50151	2.04627	1.03299	3.55945	1.83166	B-II
Sgsh	N-sulfoglucosamine sulfohydrolase (sulfamidase)	1.91928	4.93372	1.38387	3.95539	2.57061	1.36211	2.8582	1.51511	B-II
Abcb9	ATP-binding cassette, sub-family B (MDR/TAP), member 9	3.04801	7.21753	1.88298	6.09224	2.36795	1.24364	3.23543	1.69396	B-II
Vwa5a	von Willebrand factor A domain containing 5A	6.6288	34.0536	4.75831	17.0855	5.13721	2.36099	3.59066	1.84425	B-II
Prkar2b	protein kinase, cAMP dependent regulatory, type II beta	5.99289	13.7139	12.3407	31.5311	2.28836	1.19432	2.55506	1.35336	B-II
Sytl2	synaptotagmin-like 2	16.4523	80.1214	6.00778	15.2619	4.86992	2.2839	2.54036	1.34503	B-II
Ghr	growth hormone receptor	9.35112	69.693	6.13728	29.2184	7.4529	2.8978	4.76081	2.25121	B-II
Jam2	junction adhesion molecule 2	2.03111	13.4101	1.95164	8.13655	6.60236	2.72298	4.1691	2.05973	B-II
Cbfa2t3	core-binding factor, runt domain, alpha subunit 2, translocated to, 3 (human)	12.7915	49.0972	7.60407	19.6528	3.83828	1.94046	2.58451	1.36989	B-II
Sipa1l2	signal-induced proliferation-associated 1 like 2	6.52412	31.7301	9.74816	40.5698	4.86351	2.282	4.16179	2.0572	B-II
Osbpl11	oxysterol binding protein-like 11	9.88945	20.2158	7.16025	24.7911	2.04418	1.03152	3.46233	1.79174	B-II
Ttc36	tetratricopeptide repeat domain 36	10.1642	39.4521	9.5779	22.7762	3.88147	1.9566	2.37799	1.24975	B-II
Os9	amplified in osteosarcoma	42.3195	85.1326	28.8316	61.3989	2.01166	1.00839	2.12956	1.09056	B-II
Wdr47	WD repeat domain 47	6.13542	12.3092	5.31161	10.7265	2.00625	1.0045	2.01945	1.01396	B-II
Tnxb	tenascin XB	3.57226	9.94133	2.96218	6.31245	2.78292	1.4766	2.13101	1.09154	B-II
Txlng	taxilin gamma	16.1778	35.6695	10.9585	24.7916	2.20485	1.14068	2.26232	1.1778	B-II
Ap5z1	adaptor-related protein complex 5, zeta 1 subunit	13.3066	53.7528	14.3677	33.8066	4.03955	2.0142	2.35296	1.23448	B-II
4833420G17Rik	RIKEN cDNA 4833420G17 gene	45.95	142.464	41.9122	85.2366	3.10042	1.63247	2.03369	1.0241	B-II
Gm12942	predicted gene 12942	20.3053	59.8132	15.4571	48.4907	2.9457	1.55861	3.13711	1.64944	B-II
Tango6	transport and golgi organization 6	5.9053	18.055	5.50495	11.7712	3.05742	1.61231	2.13829	1.09646	B-II
C130032M10Rik	RIKEN cDNA C130032M10 gene	2.51866	8.04581	2.02877	5.40405	3.19448	1.67558	2.66371	1.41344	B-II
Gpc1	glypican 1	2.93224	32.7413	2.00759	14.1047	11.166	3.48104	7.02569	2.81264	B-II
-	-	1.69625	16.6232	2.2552	9.50641	9.79994	3.29277	4.21533	2.07565	B-II
Art5	ADP-ribosyltransferase 5	2.24773	5.64161	1.64793	3.78986	2.50992	1.32764	2.29977	1.20149	B-II
42431	membrane-associated ring finger (C3HC4) 2	69.4894	148.808	57.2576	118.387	2.14145	1.09859	2.06762	1.04797	B-II
Selenbp1	selenium binding protein 1	8.15939	17.7887	7.19086	37.0014	2.18016	1.12443	5.14562	2.36334	B-II
Pcmtd1	protein-L-isoaspartate (D-aspartate) O-methyltransferase domain containing 1	7.34396	27.5538	5.65038	18.1617	3.7519	1.90762	3.21424	1.68448	B-II
Xlr3a	X-linked lymphocyte-regulated 3A	8.59115	17.7383	4.14328	11.6345	2.06472	1.04595	2.80804	1.48956	B-II
-	-	3.1285	11.9717	1.79964	8.66631	3.82666	1.93609	4.81558	2.26771	B-II
-	-	60.2866	147.882	50.2555	101.723	2.45299	1.29454	2.02411	1.01729	B-II
Zfp36	zinc finger protein 36	4.22613	23.9733	3.60467	10.3721	5.67264	2.50402	2.87742	1.52478	B-II
Mt1	metallothionein 1	412.486	3108.07	511.796	1898.7	7.53497	2.9136	3.70989	1.89138	B-II
-	-	6.23306	24.6441	6.41149	16.5718	3.95377	1.98323	2.58471	1.37	B-II
Acss2	acyl-CoA synthetase short-chain family member 2	24.7898	51.6047	23.9673	67.0432	2.08169	1.05776	2.79728	1.48403	B-II
Ndrg1	N-myc downstream regulated gene 1	22.9325	50.5167	14.9187	42.0947	2.20284	1.13937	2.82161	1.49652	B-II
Naga	N-acetyl galactosaminidase, alpha	19.9145	66.7824	13.6524	33.8586	3.35345	1.74565	2.48005	1.31037	B-II
Nr4a2	nuclear receptor subfamily 4, group A, member 2	2.28489	13.3193	1.71059	3.86114	5.8293	2.54332	2.25719	1.17453	B-II
Fhl1	four and a half LIM domains 1	51.8315	302.869	21.1207	119.61	5.84335	2.5468	5.66315	2.50161	B-II
-	-	1.83427	7.83947	1.41324	6.49365	4.2739	2.09555	4.59488	2.20003	B-II
Dbp	D site albumin promoter binding protein	46.5712	124.905	38.9762	152.04	2.68202	1.42332	3.90083	1.96378	B-II
Gstm1	glutathione S-transferase, mu 1	6.81284	188.601	6.36138	325.95	27.6832	4.79094	51.2389	5.67917	B-II
Ppfibp2	PTPRF interacting protein, binding protein 2 (liprin beta 2)	57.0598	143.317	52.6346	154.695	2.51169	1.32866	2.93904	1.55534	B-II
Rps6ka2	ribosomal protein S6 kinase, polypeptide 2	2.70441	17.2721	7.8294	43.3701	6.38663	2.67506	5.53939	2.46973	B-II
2900011O08Rik	RIKEN cDNA 2900011O08 gene	2.35	5.65877	2.05558	4.11299	2.40799	1.26783	2.00089	1.00064	B-II
Anxa9	annexin A9	9.09591	22.3089	9.04958	18.1694	2.45262	1.29433	2.00776	1.00559	B-II
Slc46a3	solute carrier family 46, member 3	7.58425	19.8098	4.53809	18.0994	2.61197	1.38514	3.98833	1.99578	B-II
Tmem177	transmembrane protein 177	11.4564	52.1847	10.9482	33.3797	4.55505	2.18747	3.04888	1.60828	B-II
Rbm4b	RNA binding motif protein 4B	18.3658	51.5982	13.6633	32.6625	2.80947	1.4903	2.39052	1.25732	B-II
Rida	reactive intermediate imine deaminase A homolog	56.8416	127.43	45.928	98.4318	2.24184	1.16468	2.14318	1.09975	B-II
Atxn7	ataxin 7	7.16319	16.6662	6.81052	14.0678	2.32665	1.21825	2.06559	1.04656	B-II
Ypel2	yippee-like 2 (Drosophila)	6.68774	37.6394	4.37776	26.3664	5.62812	2.49265	6.0228	2.59043	B-II
Wfdc15b	WAP four-disulfide core domain 15B	15.6134	68.0533	14.7611	40.9168	4.35864	2.12388	2.77194	1.4709	B-II
Plxdc1	plexin domain containing 1	21.3441	71.6619	12.6428	49.835	3.35746	1.74737	3.94177	1.97884	B-II
Serpinb6a	serine (or cysteine) peptidase inhibitor, clade B, member 6a	22.8283	46.6264	16.6402	39.2992	2.04248	1.03033	2.3617	1.23983	B-II
Trpm2	transient receptor potential cation channel, subfamily M, member 2	3.14829	8.19924	1.58576	5.07126	2.60435	1.38092	3.19799	1.67717	B-II
Cacfd1	calcium channel flower domain containing 1	4.74187	12.9512	3.24866	7.90862	2.73124	1.44955	2.43443	1.28358	B-II
Mtus1	mitochondrial tumor suppressor 1	2.19696	9.75702	1.51463	6.05772	4.44116	2.15094	3.99948	1.99981	B-II
Gstm3	glutathione S-transferase, mu 3	6.29035	92.7219	6.25116	142.615	14.7403	3.8817	22.8142	4.51186	B-II
Mical3	microtubule associated monooxygenase, calponin and LIM domain containing 3	4.62422	26.1464	3.76464	8.98902	5.65424	2.49933	2.38775	1.25565	B-II
Pard3b	par-3 family cell polarity regulator beta	2.47939	11.7352	1.60417	6.34675	4.73312	2.24279	3.9564	1.98419	B-II
-	-	13.571	33.0045	10.6924	32.1933	2.43199	1.28214	3.01086	1.59017	B-II
Parp14	poly (ADP-ribose) polymerase family, member 14	5.19901	10.4274	3.62548	8.24924	2.00566	1.00408	2.27535	1.18609	B-II
Olfr874	olfactory receptor 874	3.51972	13.3481	2.78973	7.45129	3.79237	1.9231	2.67097	1.41736	B-II
Gm32497	predicted gene, 32497	3.41036	17.457	1.85617	7.6035	5.11883	2.35581	4.09634	2.03434	B-II
-	-	7.22819	26.4748	3.09936	19.2647	3.66271	1.87291	6.21572	2.63592	B-II
-	-	4.4862	23.9003	3.9582	8.44156	5.32752	2.41346	2.13268	1.09267	B-II
-	-	2.98186	15.2655	2.68586	9.77669	5.11947	2.356	3.64006	1.86396	B-II
-	-	9.83914	40.7519	8.6631	30.017	4.14181	2.05026	3.46493	1.79282	B-II
-	-	12.9071	57.1993	11.472	27.2413	4.43161	2.14783	2.37459	1.24768	B-II
S100a16	S100 calcium binding protein A16	5.48996	16.1562	2.11182	7.01641	2.94287	1.55723	3.32245	1.73225	B-II
5730409E04Rik	RIKEN cDNA 5730409E04Rik gene	18.6325	44.486	16.0403	32.2637	2.38755	1.25553	2.01142	1.00821	B-II
Aox1	aldehyde oxidase 1	33.3021	147.505	36.8507	137.68	4.42929	2.14707	3.73615	1.90155	B-II
Tcta	T cell leukemia translocation altered gene	23.7378	78.9995	18.7901	45.6825	3.328	1.73466	2.43121	1.28167	B-II
Pld3	phospholipase D family, member 3	51.6815	160.903	40.785	99.7117	3.11335	1.63847	2.44482	1.28973	B-II
Shbg	sex hormone binding globulin	2.58224	5.18929	3.00769	11.0754	2.00961	1.00692	3.68235	1.88063	B-II
Cln3	ceroid lipofuscinosis, neuronal 3, juvenile (Batten, Spielmeyer-Vogt disease)	18.9172	77.2286	15.7093	45.5943	4.08246	2.02944	2.90237	1.53723	B-II
Kcnk1	potassium channel, subfamily K, member 1	9.8014	25.1931	9.17061	63.0278	2.57036	1.36197	6.87281	2.7809	B-II
Fetub	fetuin beta	38.3286	306.56	27.532	241.217	7.9982	2.99968	8.76134	3.13115	B-II
Agpat4	1-acylglycerol-3-phosphate O-acyltransferase 4 (lysophosphatidic acid acyltransferase, delta)	87.6731	189.348	73.4073	178.515	2.1597	1.11083	2.43184	1.28205	B-II
Shox2	short stature homeobox 2	1.56533	3.73162	2.05572	9.97538	2.38391	1.25333	4.8525	2.27873	B-II
Lao1	L-amino acid oxidase 1	2.43119	5.23508	1.88291	3.85848	2.1533	1.10655	2.04921	1.03507	B-II
Nrn1	neuritin 1	34.0826	182.693	61.8717	390.011	5.3603	2.42231	6.30354	2.65616	B-II
Lrrc4	leucine rich repeat containing 4	3.27292	12.7908	2.54635	12.7602	3.90808	1.96646	5.01118	2.32515	B-II
Kdsr	3-ketodihydrosphingosine reductase	20.6173	44.8751	21.4451	43.1782	2.17657	1.12206	2.01343	1.00965	B-II
Rnf43	ring finger protein 43	2.14024	4.85478	1.65421	5.01862	2.26833	1.18163	3.03385	1.60115	B-II
Gmeb1	glucocorticoid modulatory element binding protein 1	10.5059	36.6079	6.53603	20.7079	3.4845	1.80095	3.16826	1.66369	B-II
Gsto2	glutathione S-transferase omega 2	23.9671	91.5457	21.0793	49.688	3.81963	1.93343	2.35719	1.23707	B-II
Slc25a42	solute carrier family 25, member 42	1.58711	5.82388	1.75829	3.97138	3.66948	1.87558	2.25866	1.17546	B-II
Ano1	anoctamin 1, calcium activated chloride channel	43.9215	175.594	28.5699	60.8175	3.99791	1.99924	2.12873	1.08999	B-II
Znfx1	zinc finger, NFX1-type containing 1	7.46894	17.5641	5.30533	10.7005	2.35161	1.23365	2.01694	1.01217	B-II
Pcnx2	pecanex homolog 2	4.50181	10.0108	4.24701	8.77393	2.22372	1.15298	2.06591	1.04678	B-II
Igdcc4	immunoglobulin superfamily, DCC subclass, member 4	23.5779	158.974	17.2823	93.6822	6.74249	2.75328	5.42069	2.43848	B-II
Ldhb	lactate dehydrogenase B	388.22	2476.98	294.867	1418.08	6.38034	2.67363	4.80923	2.26581	B-II
Mgst2	microsomal glutathione S-transferase 2	4.21321	16.9366	4.48213	13.7814	4.01988	2.00715	3.07475	1.62047	B-II
Homez	homeodomain leucine zipper-encoding gene	2.84465	6.42984	2.43599	6.17297	2.26033	1.17653	2.53407	1.34146	B-II
Suox	sulfite oxidase	2.76347	7.20273	2.57564	5.98994	2.60641	1.38206	2.32561	1.21761	B-II
Tmem220	transmembrane protein 220	3.81742	11.4864	2.73094	8.38861	3.00894	1.58925	3.0717	1.61904	B-II
9330151L19Rik	RIKEN cDNA 9330151L19 gene	4.37683	21.8871	4.19069	12.926	5.00067	2.32212	3.08444	1.62501	B-II
Immp2l	IMP2 inner mitochondrial membrane peptidase-like (S. cerevisiae)	14.6397	42.471	13.545	37.4303	2.90108	1.53659	2.7634	1.46645	B-II
Ppp1r2-ps7	protein phosphatase 1, regulatory (inhibitor) subunit 2, pseudogene 7	1.56533	5.57769	1.64807	6.70367	3.56327	1.8332	4.06758	2.02417	B-II
Ccdc126	coiled-coil domain containing 126	19.2343	74.1677	12.1624	59.5561	3.85601	1.94711	4.89675	2.29183	B-II
9530026P05Rik	RIKEN cDNA 9530026P05 gene	2.98861	6.33632	2.08033	5.6325	2.12016	1.08417	2.7075	1.43696	B-II
Olfr742	olfactory receptor 742	9.42156	21.9283	7.44672	16.3043	2.32746	1.21876	2.18946	1.13057	B-II
Map3k8	mitogen-activated protein kinase kinase kinase 8	2.60996	5.63502	1.73141	5.98963	2.15905	1.11039	3.4594	1.79052	B-II
Sepp1	selenoprotein P, plasma, 1	221.205	1456.56	156.764	1049.27	6.58466	2.71911	6.69335	2.74273	B-II
Xist	inactive X specific transcripts	6.5742	19.0384	7.22628	15.9187	2.89592	1.53402	2.20288	1.13939	B-II
Zfp207	zinc finger protein 207	2.85957	19.307	2.6565	9.68792	6.75172	2.75525	3.64688	1.86666	B-II
Cited4	Cbp/p300-interacting transactivator, with Glu/Asp-rich carboxy-terminal domain, 4	220.127	619.068	330.623	1027.13	2.81232	1.49176	3.10664	1.63536	B-II
Mmp19	matrix metallopeptidase 19	4.85124	15.7279	4.19091	10.2992	3.24204	1.6969	2.45752	1.2972	B-II
2610035D17Rik	RIKEN cDNA 2610035D17 gene	5.77415	20.049	4.66051	10.8579	3.4722	1.79585	2.32977	1.22019	B-II
Gpr146	G protein-coupled receptor 146	2.30633	14.4851	2.59653	14.9343	6.2806	2.6509	5.75166	2.52398	B-II
Chrm1	cholinergic receptor, muscarinic 1, CNS	4.7118	12.8598	3.60502	8.17838	2.72928	1.44852	2.26861	1.18181	B-II
Cdc73	cell division cycle 73, Paf1/RNA polymerase II complex component	1.66784	6.07093	1.49015	4.1025	3.64	1.86394	2.75307	1.46104	B-II
Serinc3	serine incorporator 3	1972.24	4051.86	1229.98	3435.35	2.05444	1.03875	2.79301	1.48182	B-II
Ramp1	receptor (calcitonin) activity modifying protein 1	36.9861	91.8519	19.6965	218.116	2.48342	1.31233	11.0738	3.46908	B-II
Faah	fatty acid amide hydrolase	13.1593	40.3207	9.796	28.7703	3.06405	1.61544	2.93695	1.55432	B-II
Adh1	alcohol dehydrogenase 1 (class I)	3.33592	7.90457	2.29048	5.47266	2.36953	1.2446	2.38931	1.25659	B-II
B4galnt1	beta-1,4-N-acetyl-galactosaminyl transferase 1	5.33028	16.3241	6.38805	13.2409	3.06253	1.61473	2.07277	1.05156	B-II
Fuca1	fucosidase, alpha-L- 1, tissue	92.2724	251.115	77.652	250.237	2.72146	1.44438	3.22255	1.6882	B-II
Slc39a8	solute carrier family 39 (metal ion transporter), member 8	3.14805	12.7807	2.62348	6.15741	4.05987	2.02143	2.34704	1.23084	B-II
Mxra8	matrix-remodelling associated 8	75.4202	239.48	78.8298	209.368	3.17527	1.66688	2.65595	1.40923	B-II
Stoml1	stomatin-like 1	15.2087	36.1431	12.8341	26.0249	2.37648	1.24882	2.02779	1.01991	B-II
Lelp1	late cornified envelope-like proline-rich 1	13.3701	56.2638	12.846	32.9427	4.20818	2.0732	2.56444	1.35864	B-II
-	-	8.39825	27.0775	6.64625	17.0515	3.22418	1.68893	2.56558	1.35929	B-II
Ppp1r3f	protein phosphatase 1, regulatory (inhibitor) subunit 3F	2.19067	6.35514	2.6771	5.95297	2.901	1.53655	2.22366	1.15294	B-II
Tspan1	tetraspanin 1	2.45737	8.41153	2.80207	14.8447	3.42298	1.77525	5.29777	2.40539	B-II
Txndc16	thioredoxin domain containing 16	4.98668	12.3526	4.87693	12.1596	2.47711	1.30866	2.49328	1.31805	B-II
Fbxo44	F-box protein 44	12.2586	35.0509	11.5341	23.1701	2.85929	1.51566	2.00884	1.00636	B-II
Baz2b	bromodomain adjacent to zinc finger domain, 2B	40.3183	98.2271	33.7491	76.68	2.43629	1.28469	2.27206	1.184	B-II
Ppp2r3a	protein phosphatase 2, regulatory subunit B'', alpha	5.46143	10.9372	3.71475	7.90047	2.00263	1.00189	2.12679	1.08868	B-II
Map1lc3a	microtubule-associated protein 1 light chain 3 alpha	111.415	320.098	83.6677	183.348	2.87303	1.52257	2.19139	1.13184	B-II
Akr1cl	aldo-keto reductase family 1, member C-like	73.6137	185.482	32.6638	186.779	2.51966	1.33323	5.71823	2.51557	B-II
Nudt4	nudix (nucleoside diphosphate linked moiety X)-type motif 4	75.6204	158.401	74.9084	151.008	2.09468	1.06673	2.01591	1.01143	B-II
Csad	cysteine sulfinic acid decarboxylase	36.976	232.182	36.5721	131.236	6.27926	2.6506	3.58842	1.84335	B-II
C87436	expressed sequence C87436	16.5685	33.9051	15.7716	31.8879	2.04636	1.03306	2.02185	1.01568	B-II
Tnk2	tyrosine kinase, non-receptor, 2	2.7199	10.7771	2.28442	5.30133	3.9623	1.98634	2.32065	1.21453	B-II
AW549877	expressed sequence AW549877	31.4141	87.7521	27.8924	73.0534	2.7934	1.48202	2.61912	1.38908	B-II
Cetn4	centrin 4	3.36028	13.1902	3.93511	16.5526	3.92534	1.97282	4.2064	2.07259	B-II
Gm5815	predicted pseudogene 5815	4.61072	29.5259	3.89327	21.185	6.40375	2.67892	5.44145	2.44399	B-II
Sugct	succinyl-CoA glutarate-CoA transferase	3.62281	10.2363	2.23665	8.52725	2.82552	1.49852	3.81251	1.93074	B-II
A730061H03Rik	RIKEN cDNA A730061H03 gene	46.0717	144.415	34.5368	175.883	3.13456	1.64826	5.09263	2.34841	B-II
Greb1l	growth regulation by estrogen in breast cancer-like	11.0368	33.3801	7.05996	19.6336	3.02443	1.59667	2.78098	1.47559	B-II
Mapk1ip1	mitogen-activated protein kinase 1 interacting protein 1	9.40772	43.1374	7.8749	23.4686	4.58532	2.19702	2.98017	1.5754	B-II
Arhgef25	Rho guanine nucleotide exchange factor (GEF) 25	14.4697	32.8327	9.09071	18.7369	2.26906	1.1821	2.0611	1.04341	B-II
-	-	4.69808	12.719	4.01189	8.99962	2.70728	1.43685	2.24324	1.16558	B-II
Smyd3	SET and MYND domain containing 3	11.7061	27.3212	9.97693	20.2451	2.33394	1.22277	2.0292	1.02091	B-II
-	-	4.32024	8.95282	3.6108	7.77697	2.0723	1.05123	2.15381	1.10689	B-II
Ep300	E1A binding protein p300	2.77233	9.11606	2.30531	4.77706	3.28823	1.71731	2.0722	1.05116	B-II
H2-Q7	histocompatibility 2, Q region locus 7	79.5839	204.084	50.9984	127.942	2.56439	1.35861	2.50874	1.32696	B-II
Triqk	triple QxxK/R motif containing	15.3619	34.307	8.3678	19.8813	2.23325	1.15915	2.37593	1.24849	B-II
-	-	1.76869	4.20801	2.56702	5.2652	2.37917	1.25046	2.05109	1.03639	B-II
Gm39564	predicted gene, 39564	8.78461	39.3855	8.16853	26.3157	4.48347	2.16462	3.2216	1.68778	B-II
-	-	57.6719	120.875	40.8332	94.6509	2.0959	1.06757	2.31799	1.21287	B-II
-	-	2.16843	7.7682	1.57963	4.57497	3.58241	1.84093	2.89623	1.53418	B-II
Gpr152	G protein-coupled receptor 152	8.0853	34.8766	6.18264	22.653	4.31358	2.10888	3.66397	1.87341	B-II
Ctsa	cathepsin A	285.099	1514.28	265.177	979.755	5.3114	2.40909	3.69472	1.88546	B-II
Igtp	interferon gamma induced GTPase	6.59433	21.1298	3.75872	16.1962	3.20423	1.67998	4.30896	2.10734	B-II
Pxmp4	peroxisomal membrane protein 4	22.3889	47.783	19.2749	51.2756	2.13422	1.09371	2.66022	1.41155	B-II
Grn	granulin	198.365	635.162	155.369	399.829	3.20199	1.67897	2.57342	1.36368	B-II
Gadd45a	growth arrest and DNA-damage-inducible 45 alpha	125.663	647.686	76.0879	307.157	5.15416	2.36574	4.03686	2.01324	B-II
Nqo1	NAD(P)H dehydrogenase, quinone 1	84.6745	216.034	73.2526	166.144	2.55135	1.35126	2.26809	1.18148	B-II
Hint2	histidine triad nucleotide binding protein 2	32.1789	108.889	32.7115	95.5472	3.38388	1.75868	2.92091	1.54642	B-II
Tctn2	tectonic family member 2	7.23705	34.7066	5.37384	21.8701	4.79569	2.26174	4.06974	2.02494	B-II
Pde6b	phosphodiesterase 6B, cGMP, rod receptor, beta polypeptide	3.60102	15.6012	3.25348	8.08961	4.33244	2.11518	2.48645	1.31409	B-II
Anapc15	anaphase prompoting complex C subunit 15	9.76435	54.9555	9.67344	23.2488	5.62818	2.49267	2.40336	1.26505	B-II
Zbtb20	zinc finger and BTB domain containing 20	31.7161	99.888	38.3935	78.9774	3.14944	1.6551	2.05705	1.04058	B-II
Dusp10	dual specificity phosphatase 10	2.40952	34.9993	1.99334	6.63526	14.5254	3.86051	3.32872	1.73497	B-II
Enpp2	ectonucleotide pyrophosphatase/phosphodiesterase 2	50.113	293.704	112.353	713.113	5.86083	2.5511	6.3471	2.6661	B-II
C1qtnf6	C1q and tumor necrosis factor related protein 6	5.55776	17.1828	5.18685	11.9736	3.09167	1.62839	2.30845	1.20693	B-II
Slc20a1	solute carrier family 20, member 1	82.7567	271.257	88.8034	202.503	3.27776	1.71271	2.28035	1.18925	B-II
Phyh	phytanoyl-CoA hydroxylase	35.1086	119.037	24.0612	87.8435	3.39052	1.76151	3.65083	1.86823	B-II
Sord	sorbitol dehydrogenase	25.0326	180.558	22.2696	86.3555	7.2129	2.85058	3.87773	1.95521	B-II
Dync2li1	dynein cytoplasmic 2 light intermediate chain 1	22.2757	75.7375	21.4954	52.2969	3.4	1.76553	2.43293	1.28269	B-II
Chst15	carbohydrate (N-acetylgalactosamine 4-sulfate 6-O) sulfotransferase 15	19.9428	69.8112	12.522	37.575	3.50057	1.80759	3.00071	1.58531	B-II
Alcam	activated leukocyte cell adhesion molecule	45.9719	278.221	44.9157	168.107	6.05197	2.59741	3.74273	1.90409	B-II
Fam26d	family with sequence similarity 26, member D	205.001	584.9	220.489	456.481	2.85316	1.51256	2.07031	1.04985	B-II
Ccdc17	coiled-coil domain containing 17	3.09974	11.8358	2.36119	7.01009	3.81831	1.93293	2.96887	1.56992	B-II
Trim34a	tripartite motif-containing 34A	3.65076	10.6166	2.79594	6.50383	2.90806	1.54006	2.32617	1.21796	B-II
Tmem53	transmembrane protein 53	15.4712	121.211	14.9506	93.0645	7.83461	2.96986	6.22478	2.63802	B-II
Pbxip1	pre B cell leukemia transcription factor interacting protein 1	31.5048	180.581	22.84	89.9491	5.73186	2.519	3.93823	1.97755	B-II
Tmem205	transmembrane protein 205	87.8481	184.358	70.7893	176.244	2.0986	1.06943	2.48969	1.31597	B-II
Hspb1	heat shock protein 1	278.882	765.816	182.728	397.772	2.74602	1.45734	2.17685	1.12224	B-II
D8Ertd82e	DNA segment, Chr 8, ERATO Doi 82, expressed	15.5215	54.7346	14.3536	64.1033	3.52636	1.81818	4.46601	2.15899	B-II
Ndufa7	NADH dehydrogenase (ubiquinone) 1 alpha subcomplex, 7 (B14.5a)	607.764	1341.7	586.397	1258.48	2.20761	1.14248	2.14612	1.10173	B-II
-	-	1.66807	3.4473	1.44047	2.89003	2.06664	1.04729	2.00631	1.00454	B-II
Foxd1	forkhead box D1	7.46054	20.4649	5.57353	11.9211	2.74309	1.4558	2.13887	1.09685	B-II
H2-T23	histocompatibility 2, T region locus 23	111.963	457.854	85.7662	281.831	4.08933	2.03187	3.28603	1.71635	B-II
Zfp516	zinc finger protein 516	7.25066	17.4748	4.57738	10.178	2.41009	1.26909	2.22354	1.15286	B-II
Izumo4	IZUMO family member 4	3.92867	9.8557	2.58206	8.55639	2.50866	1.32692	3.31379	1.72848	B-II
Rgs3	regulator of G-protein signaling 3	1.75554	6.66187	1.77918	8.94751	3.79477	1.92401	5.02901	2.33027	B-II
-	-	2.40918	10.1304	2.46308	5.88415	4.20493	2.07208	2.38894	1.25637	B-II
1700020I14Rik	RIKEN cDNA 1700020I14 gene	41.1642	128.743	39.6147	102.441	3.12754	1.64503	2.58595	1.37069	B-II
Fnbp1	formin binding protein 1	14.0769	43.1454	20.8237	61.624	3.06497	1.61587	2.95933	1.56527	B-II
Xist	inactive X specific transcripts	11.42	23.6064	11.4452	22.9015	2.06712	1.04762	2.00098	1.0007	B-II
-	-	31.587	116.105	36.5309	91.9197	3.67572	1.87803	2.51622	1.33126	B-II
Gbp2	guanylate binding protein 2	4.92345	18.5315	1.7168	5.09194	3.76393	1.91224	2.96595	1.56849	B-II
-	-	5.33016	17.2861	4.15761	8.86067	3.24307	1.69736	2.1312	1.09166	B-II
Gpank1	G patch domain and ankyrin repeats 1	3.62246	8.85672	2.04316	6.86137	2.44495	1.2898	3.35821	1.74769	B-II
Cyp2s1	cytochrome P450, family 2, subfamily s, polypeptide 1	126.511	710.128	101.341	275.917	5.61319	2.48882	2.72266	1.44502	B-II
Arhgdib	Rho, GDP dissociation inhibitor (GDI) beta	8.37778	24.4413	44.2382	224.273	2.91739	1.54468	5.06967	2.34189	B-II
Ift88	intraflagellar transport 88	5.97763	17.7648	6.00398	13.7286	2.97188	1.57137	2.28657	1.19319	B-II
Flt1	FMS-like tyrosine kinase 1	134.027	477.263	128.595	347.212	3.56093	1.83226	2.70005	1.43298	B-II
Myo1b	myosin IB	4.66732	26.9786	4.5383	12.2177	5.78033	2.53115	2.69213	1.42875	B-II
Arhgef28	Rho guanine nucleotide exchange factor (GEF) 28	2.66261	5.73814	1.58562	3.77174	2.15508	1.10774	2.37871	1.25018	B-II
Dbn1	drebrin 1	21.4382	76.8594	12.2866	27.2819	3.58516	1.84204	2.22047	1.15086	B-II
Bsdc1	BSD domain containing 1	6.7404	17.0727	5.33235	12.6718	2.5329	1.34079	2.37639	1.24877	B-II
Glrx	glutaredoxin	69.1341	152.411	69.2069	225.803	2.20457	1.1405	3.26272	1.70608	B-II
Kank3	KN motif and ankyrin repeat domains 3	34.0369	280.051	20.2498	226.477	8.22785	3.04052	11.1842	3.48339	B-II
Tcn2	transcobalamin 2	11.5249	175.752	7.30108	72.5995	15.2497	3.93071	9.94367	3.31378	B-II
Tspan17	tetraspanin 17	20.774	49.6383	16.8901	43.0312	2.38945	1.25668	2.54772	1.34921	B-II
Dpp7	dipeptidylpeptidase 7	77.0874	271.761	65.8141	150.274	3.52536	1.81777	2.28331	1.19113	B-II
Dnajc12	DnaJ heat shock protein family (Hsp40) member C12	3.64459	7.4879	2.76008	7.97822	2.05453	1.03881	2.89057	1.53136	B-II
Gde1	glycerophosphodiester phosphodiesterase 1	208.694	893.613	163.467	382.507	4.28192	2.09826	2.33997	1.22649	B-II
Sh3d21	SH3 domain containing 21	11.9073	31.8581	8.80832	19.4266	2.67551	1.41981	2.20548	1.14109	B-II
Mbd5	methyl-CpG binding domain protein 5	4.95826	16.8434	4.57096	11.729	3.39704	1.76428	2.56599	1.35952	B-II
Gdpd2	glycerophosphodiester phosphodiesterase domain containing 2	42.654	196.093	12.3945	110.536	4.5973	2.20079	8.91817	3.15675	B-II
Slmo1	slowmo homolog 1 (Drosophila)	7.86644	19.5054	5.71262	13.4904	2.47957	1.31009	2.36152	1.23971	B-II
Oxr1	oxidation resistance 1	43.0928	95.6838	61.4706	131.135	2.22041	1.15083	2.1333	1.09309	B-II
1110032A03Rik	RIKEN cDNA 1110032A03 gene	11.7647	37.6796	9.23905	27.0623	3.20278	1.67933	2.92912	1.55047	B-II
Plin2	perilipin 2	347.797	899.424	230.076	568.918	2.58606	1.37075	2.47274	1.30611	B-II
Tmem141	transmembrane protein 141	9.2569	23.9864	8.32609	25.6787	2.59119	1.37361	3.08412	1.62486	B-II
Megf11	multiple EGF-like-domains 11	1.69648	4.75113	1.49409	3.1706	2.80057	1.48572	2.12209	1.08548	B-II
Amdhd2	amidohydrolase domain containing 2	64.4695	233.668	54.1847	157.052	3.62447	1.85777	2.89846	1.53528	B-II
Chrnb4	cholinergic receptor, nicotinic, beta polypeptide 4	3.20083	7.55011	2.5939	5.98697	2.3588	1.23805	2.30809	1.2067	B-II
A430105I19Rik	RIKEN cDNA A430105I19 gene	3.88299	9.75735	3.14713	9.19926	2.51284	1.32932	2.92307	1.54748	B-II
Zfp276	zinc finger protein (C2H2 type) 276	2.55348	5.22061	1.97845	4.45179	2.04451	1.03176	2.25014	1.17002	B-II
Ifi27	interferon, alpha-inducible protein 27	103.065	360.593	82.1592	254.699	3.49869	1.80682	3.10006	1.6323	B-II
Etv3	ets variant 3	1.45596	3.38686	1.44012	3.22323	2.3262	1.21798	2.23817	1.16232	B-II
Dlgap4	discs, large homolog-associated protein 4 (Drosophila)	182.374	809.243	172.124	603.275	4.43727	2.14967	3.50489	1.80937	B-II
Pde5a	phosphodiesterase 5A, cGMP-specific	3.12175	6.48025	2.76051	11.847	2.07584	1.05369	4.29158	2.10151	B-II
Gm4532	predicted gene 4532	3.09786	13.6767	2.17193	8.02904	4.41487	2.14237	3.69672	1.88625	B-II
Gm11832	predicted gene 11832	14.652	32.3224	11.4278	22.9251	2.20601	1.14144	2.00608	1.00438	B-II
-	-	54.4657	157.394	45.6334	120.598	2.88978	1.53096	2.64276	1.40205	B-II
-	-	260.967	727.938	208.811	615.311	2.78939	1.47995	2.94674	1.55912	B-II
Trim2	tripartite motif-containing 2	35.6252	167.653	34.8557	97.8053	4.70604	2.23451	2.80601	1.48852	B-II
-	-	1.81865	6.1614	1.91021	4.26824	3.38789	1.76039	2.23443	1.15991	B-II
Parp1	poly (ADP-ribose) polymerase family, member 1	256.111	730.772	225.917	635.016	2.85334	1.51265	2.81083	1.491	B-II
Acvr2b	activin receptor IIB	4.43578	11.9072	4.21765	9.79246	2.68434	1.42457	2.32178	1.21523	B-II
Mmp10	matrix metallopeptidase 10	44.7979	182.145	31.9676	127.87	4.06592	2.02358	3.99999	1.99999	B-II
Wasl	Wiskott-Aldrich syndrome-like (human)	12.6438	48.869	14.0539	37.6792	3.86506	1.95049	2.68105	1.4228	B-II
Gss	glutathione synthetase	68.92	159.553	56.6924	144.873	2.31504	1.21104	2.55541	1.35356	B-II
Mfge8	milk fat globule-EGF factor 8 protein	208.334	450.659	221.909	984.602	2.16316	1.11314	4.43696	2.14957	B-II
Ptgds	prostaglandin D2 synthase (brain)	5.9491	13.4418	4.767	13.0595	2.25947	1.17599	2.73957	1.45395	B-II
Sfxn3	sideroflexin 3	58.5051	219.7	57.9728	121.21	3.75523	1.9089	2.09081	1.06406	B-II
Klc4	kinesin light chain 4	92.0705	185.272	77.1483	160.419	2.01228	1.00883	2.07936	1.05614	B-II
Spon2	spondin 2, extracellular matrix protein	15.1953	94.6145	2.5877	15.0626	6.22655	2.63843	5.82084	2.54123	B-II
Ndrg2	N-myc downstream regulated gene 2	2.03739	4.39479	3.91628	28.2664	2.15707	1.10907	7.21767	2.85153	B-II
Usp32	ubiquitin specific peptidase 32	12.9759	31.5875	9.9748	26.9277	2.43431	1.28351	2.69957	1.43273	B-II
Cldn9	claudin 9	1.76229	3.81334	1.47561	3.42511	2.16386	1.11361	2.32114	1.21483	B-II
Mef2a	myocyte enhancer factor 2A	21.2731	50.9442	19.9233	55.9878	2.39477	1.25989	2.81016	1.49065	B-II
Neurl1a	neuralized E3 ubiquitin protein ligase 1A	11.8967	36.1055	13.5772	29.4134	3.03491	1.60166	2.16638	1.11528	B-II
Atp12a	ATPase, H+/K+ transporting, nongastric, alpha polypeptide	10.9124	29.4042	9.57183	23.1537	2.69456	1.43005	2.41894	1.27437	B-II
Zfp184	zinc finger protein 184 (Kruppel-like)	4.02929	10.5281	2.94977	7.22581	2.61289	1.38565	2.44962	1.29256	B-II
Pdcd4	programmed cell death 4	10.056	54.9894	8.79612	51.1618	5.46833	2.4511	5.81641	2.54013	B-II
Gmpr	guanosine monophosphate reductase	152.38	323.677	128.532	264.125	2.12414	1.08688	2.05493	1.03909	B-II
Usp9x	ubiquitin specific peptidase 9, X chromosome	7.33138	29.0172	5.52175	12.349	3.95795	1.98475	2.23643	1.1612	B-II
Myl3	myosin, light polypeptide 3	11.5969	31.3311	5.90011	30.3072	2.70167	1.43385	5.13672	2.36085	B-II
Tcea3	transcription elongation factor A (SII), 3	29.0082	132.569	35.7361	160.549	4.57007	2.19222	4.49263	2.16756	B-II
Prss35	protease, serine 35	57.7509	185.076	21.5552	106.754	3.20473	1.6802	4.9526	2.30819	B-II
Wdr45	WD repeat domain 45	18.2875	70.044	17.9632	49.4857	3.83015	1.9374	2.75483	1.46197	B-II
Bach2	BTB and CNC homology, basic leucine zipper transcription factor 2	2.79399	7.28177	2.71508	6.05245	2.60622	1.38196	2.2292	1.15652	B-II
Gm5617	predicted gene 5617	24.9554	65.2721	24.6116	60.458	2.61555	1.38712	2.45649	1.2966	B-II
Acot1	acyl-CoA thioesterase 1	141.827	508.115	111.345	369.604	3.58265	1.84103	3.31943	1.73094	B-II
Atp8a1	ATPase, aminophospholipid transporter (APLT), class I, type 8A, member 1	3.10849	7.25067	3.41732	11.1545	2.33254	1.2219	3.26411	1.70669	B-II
Pigb	phosphatidylinositol glycan anchor biosynthesis, class B	17.3337	89.7913	14.0623	48.5745	5.18014	2.37299	3.45424	1.78837	B-II
Cab39	calcium binding protein 39	57.1873	145.662	47.1934	94.995	2.5471	1.34885	2.01289	1.00927	B-II
Sohlh1	spermatogenesis and oogenesis specific basic helix-loop-helix 1	1.54995	4.29623	1.67495	3.80615	2.77185	1.47085	2.27239	1.18421	B-II
Fbxo31	F-box protein 31	2.40952	13.3559	2.93304	8.37274	5.54296	2.47066	2.85463	1.5133	B-II
Tanc1	tetratricopeptide repeat, ankyrin repeat and coiled-coil containing 1	9.81689	20.2931	9.61085	20.9909	2.06716	1.04765	2.18408	1.12703	B-II
Cish	cytokine inducible SH2-containing protein	11.0217	72.584	9.25132	26.487	6.58557	2.71931	2.86305	1.51755	B-II
Mtss1	metastasis suppressor 1	13.656	60.2091	10.8685	66.254	4.40897	2.14044	6.09596	2.60785	B-II
-	-	4.24814	9.39865	4.60667	13.1782	2.21241	1.14562	2.86068	1.51636	B-II
LOC105247627	uncharacterized LOC105247627	2.97557	6.24779	1.60658	4.13142	2.09969	1.07018	2.57156	1.36265	B-II
B930041F14Rik	RIKEN cDNA B930041F14 gene	5.98626	30.3122	5.10986	16.2331	5.06362	2.34017	3.17682	1.66759	B-II
B930041F14Rik	RIKEN cDNA B930041F14 gene	7.21281	23.1127	7.43402	16.7574	3.2044	1.68006	2.25415	1.17258	B-II
C430049B03Rik	RIKEN cDNA C430049B03 gene	8.12898	18.6439	2.5316	15.2772	2.29351	1.19756	6.03461	2.59326	B-II
Gpbar1	G protein-coupled bile acid receptor 1	17.31	43.4745	16.2038	37.3346	2.51153	1.32857	2.30407	1.20419	B-II
-	-	2.59087	10.4727	2.56702	7.21776	4.04216	2.01513	2.81172	1.49146	B-II
Onecut1	one cut domain, family member 1	8.06563	16.6828	6.84807	13.9052	2.06839	1.04851	2.03053	1.02186	B-II
Trp53inp2	transformation related protein 53 inducible nuclear protein 2	43.3815	258.262	25.1607	136.697	5.95328	2.57369	5.43296	2.44174	B-II
Ncaph	non-SMC condensin I complex, subunit H	85.6487	224.654	82.5694	190.622	2.62297	1.3912	2.30862	1.20703	B-II
Mtch2	mitochondrial carrier homolog 2 (C. elegans)	8.96419	25.4596	6.15314	17.5425	2.84015	1.50597	2.85098	1.51146	B-II
Galc	galactosylceramidase	10.8493	40.1196	10.607	21.8841	3.6979	1.88671	2.06317	1.04487	B-II
Rnase4	ribonuclease, RNase A family 4	14.9265	97.3252	7.81486	33.3546	6.52029	2.70494	4.2681	2.09359	B-II
Zfyve21	zinc finger, FYVE domain containing 21	105.722	215.497	76.0484	179.975	2.03833	1.02739	2.36658	1.24281	B-II
Crebrf	CREB3 regulatory factor	7.5938	73.7515	6.29652	53.1502	9.71206	3.27978	8.4412	3.07745	B-II
Slc45a3	solute carrier family 45, member 3	11.349	34.1538	9.33466	25.2693	3.00942	1.58948	2.70704	1.43672	B-II
Hist1h1c	histone cluster 1, H1c	59.814	892.15	49.9848	567.907	14.9154	3.89873	11.3616	3.50609	B-II
C1s2	complement component 1, s subcomponent 2	127.707	420.875	60.5581	197.123	3.29563	1.72055	3.2551	1.7027	B-II
Atg14	autophagy related 14	20.9832	64.9043	20.425	47.4916	3.09316	1.62908	2.32517	1.21734	B-II
Hdc	histidine decarboxylase	2.47475	6.23084	1.65655	24.988	2.51776	1.33214	15.0844	3.91498	B-II
C1ql4	complement component 1, q subcomponent-like 4	4.02043	8.87388	3.19723	7.76904	2.2072	1.14222	2.42992	1.28091	B-II
Airn	antisense Igf2r RNA	16.7978	50.7628	15.1538	33.3083	3.02199	1.5955	2.19801	1.1362	B-II
Exoc3l	exocyst complex component 3-like	13.6981	32.916	11.4779	24.5733	2.40297	1.26482	2.14092	1.09823	B-II
Foxn3	forkhead box N3	12.3593	42.6858	8.48422	22.9985	3.45372	1.78815	2.71074	1.43869	B-II
Frmd5	FERM domain containing 5	4.01426	11.5235	6.69796	21.8539	2.87065	1.52138	3.26278	1.7061	B-II
Gm13199	predicted gene 13199	5.09862	11.3876	2.8104	7.00246	2.23346	1.15928	2.49162	1.31709	B-II
Plac1	placental specific protein 1	2.54707	7.77999	1.38008	5.7453	3.05448	1.61093	4.16303	2.05763	B-II
-	-	19.8637	188.024	13.4403	95.1471	9.46567	3.2427	7.07921	2.82359	B-II
Ssbp2	single-stranded DNA binding protein 2	20.5388	60.924	12.5754	28.2396	2.96629	1.56866	2.24562	1.16711	B-II
A130014A01Rik	RIKEN cDNA A130014A01 gene	2.50293	9.97319	1.41331	4.25215	3.9846	1.99443	3.00866	1.58912	B-II
-	-	4.3419	9.86985	4.21998	15.3696	2.27316	1.1847	3.64211	1.86477	B-II
Gpc4	glypican 4	12.3967	131.84	10.8774	66.647	10.6351	3.41076	6.12711	2.61521	B-II
-	-	2.87958	11.2269	2.50472	5.17052	3.8988	1.96303	2.06432	1.04566	B-II
-	-	10.121	25.7156	6.8729	16.5197	2.54082	1.34529	2.4036	1.2652	B-II
Cyp27a1	cytochrome P450, family 27, subfamily a, polypeptide 1	14.9639	171.973	14.69	99.2887	11.4926	3.52263	6.75895	2.7568	B-II
Nlk	nemo like kinase	87.9194	239.132	75.0869	154.372	2.7199	1.44356	2.05591	1.03977	B-II
Cd276	CD276 antigen	5.4026	19.8231	5.08531	22.1417	3.66919	1.87546	4.35404	2.12236	B-II
Cd59a	CD59a antigen	6.04274	21.8858	3.18876	14.4272	3.62183	1.85672	4.5244	2.17773	B-II
Grk5	G protein-coupled receptor kinase 5	8.20318	19.1152	8.72761	26.5209	2.33022	1.22047	3.03874	1.60347	B-II
St5	suppression of tumorigenicity 5	21.3313	77.3422	23.0127	50.3347	3.62576	1.85828	2.18726	1.12912	B-II
Fam20c	family with sequence similarity 20, member C	9.54562	63.2734	12.551	51.9562	6.62853	2.72869	4.13962	2.0495	B-II
Ints4	integrator complex subunit 4	108.019	319.287	109.207	283.867	2.95584	1.56357	2.59935	1.37815	B-II
Ddx17	DEAD (Asp-Glu-Ala-Asp) box polypeptide 17	197.78	405.599	149.975	308.33	2.05076	1.03616	2.05587	1.03975	B-II
Zfp358	zinc finger protein 358	6.88705	22.8522	5.49268	13.4162	3.31814	1.73037	2.44257	1.2884	B-II
Iqcd	IQ motif containing D	1.79024	5.42674	2.23665	11.879	3.03129	1.59993	5.31108	2.409	B-II
Gpcpd1	glycerophosphocholine phosphodiesterase 1	25.5252	132.61	18.0338	80.2976	5.19526	2.3772	4.45262	2.15466	B-II
Rhbdl1	rhomboid, veinlet-like 1 (Drosophila)	9.27914	22.0813	5.3054	11.9051	2.37967	1.25076	2.24395	1.16604	B-II
Ctns	cystinosis, nephropathic	13.8704	53.9872	13.0069	29.9566	3.89225	1.9606	2.30314	1.2036	B-II
Fggy	FGGY carbohydrate kinase domain containing	1.76834	6.38201	1.63608	7.07077	3.60903	1.85161	4.32176	2.11162	B-II
Cnnm2	cyclin M2	11.0437	33.5359	11.1333	27.4443	3.03667	1.60249	2.46507	1.30163	B-II
Pdgfc	platelet-derived growth factor, C polypeptide	33.7542	211.075	25.4857	84.8913	6.25331	2.64462	3.33093	1.73593	B-II
Rab3b	RAB3B, member RAS oncogene family	36.0526	249.045	34.38	144.958	6.90781	2.78823	4.21634	2.07599	B-II
Plxdc2	plexin domain containing 2	48.9057	125.055	38.4833	86.5857	2.55706	1.35449	2.24996	1.1699	B-II
1700007K09Rik	RIKEN cDNA 1700007K09 gene	6.89602	19.5456	6.86048	14.4854	2.83433	1.50301	2.11142	1.07821	B-II
Zfp655	zinc finger protein 655	41.8007	96.6562	38.0946	82.1694	2.31231	1.20934	2.15698	1.10901	B-II
Abca3	ATP-binding cassette, sub-family A (ABC1), member 3	11.0872	23.1948	7.38647	16.0334	2.09203	1.0649	2.17064	1.11812	B-II
Sema5a	sema domain, seven thrombospondin repeats (type 1 and type 1-like), transmembrane domain (TM) and short cytoplasmic domain, (semaphorin) 5A	43.0973	242.446	44.6284	170.526	5.62555	2.49199	3.82103	1.93396	B-II
Slc12a9	solute carrier family 12 (potassium/chloride transporters), member 9	3.12187	6.45316	2.14484	4.7063	2.06708	1.0476	2.19425	1.13373	B-II
Dirc2	disrupted in renal carcinoma 2 (human)	32.9767	81.4708	24.2399	57.2358	2.47056	1.30484	2.36123	1.23954	B-II
Klhl24	kelch-like 24	6.97417	64.3331	4.06856	40.7531	9.22447	3.20547	10.0166	3.32432	B-II
Gata4	GATA binding protein 4	13.4198	40.4597	11.2994	32.4893	3.01492	1.59212	2.8753	1.52371	B-II
Cyp4f13	cytochrome P450, family 4, subfamily f, polypeptide 13	6.14382	39.5785	2.802	23.4503	6.442	2.68751	8.36914	3.06508	B-II
Fam180a	family with sequence similarity 180, member A	31.3467	238.095	24.6206	165.521	7.59555	2.92515	6.72287	2.74908	B-II
Dtx3	deltex 3, E3 ubiquitin ligase	2.35	10.7292	2.24059	6.85098	4.56563	2.19081	3.05767	1.61243	B-II
Pnkd	paroxysmal nonkinesiogenic dyskinesia	62.3246	245.368	46.4857	161.861	3.93693	1.97707	3.48195	1.79989	B-II
Rell1	RELT-like 1	50.4785	100.985	39.2475	90.3911	2.00055	1.00039	2.30311	1.20358	B-II
Tdrd5	tudor domain containing 5	7.4029	16.8415	9.09742	18.4168	2.27498	1.18586	2.0244	1.01749	B-II
Dcp1b	decapping mRNA 1B	8.9862	37.5511	8.74221	25.4367	4.17876	2.06307	2.90964	1.54084	B-II
Olfr629	olfactory receptor 629	3.25954	7.29883	2.88541	6.92132	2.23922	1.163	2.39873	1.26227	B-II
B130006D01Rik	RIKEN cDNA B130006D01 gene	2.76347	13.4105	2.75437	6.47777	4.85279	2.27881	2.35181	1.23377	B-II
Pdp1	pyruvate dehyrogenase phosphatase catalytic subunit 1	15.421	30.9191	12.594	49.8816	2.005	1.0036	3.96075	1.98577	B-II
Cxx1c	CAAX box 1C	2.24984	4.8617	1.7523	3.99002	2.16091	1.11164	2.27702	1.18715	B-II
Them6	thioesterase superfamily member 6	2.11823	5.60349	1.96053	4.38562	2.64536	1.40347	2.23695	1.16154	B-II
Olfr453	olfactory receptor 453	2.06615	4.73461	1.93089	4.04223	2.29151	1.1963	2.09346	1.06589	B-II
-	-	2.14664	7.84703	1.71045	4.70599	3.65548	1.87006	2.75131	1.46012	B-II
Krt33b	keratin 33B	2.37876	16.4342	3.61687	37.8541	6.90871	2.78842	10.466	3.38764	B-II
Serhl	serine hydrolase-like	39.0326	91.4743	31.3375	90.5755	2.34353	1.22869	2.89033	1.53123	B-II
-	-	5.70858	18.389	4.51762	13.6138	3.22129	1.68764	3.01349	1.59144	B-II
-	-	223.159	732.913	211.712	568.642	3.28427	1.71557	2.68593	1.42542	B-II
Pglyrp2	peptidoglycan recognition protein 2	10.8056	35.2188	10.476	23.8526	3.25931	1.70457	2.27687	1.18705	B-II
Vmac	vimentin-type intermediate filament associated coiled-coil protein	7.59774	34.6403	6.9645	20.5866	4.55929	2.18881	2.95594	1.56361	B-II
-	-	75.0136	379.229	61.6599	244.291	5.05548	2.33785	3.9619	1.98619	B-II
Igtp	interferon gamma induced GTPase	3.65762	22.2706	1.98487	15.9624	6.08883	2.60616	8.04206	3.00757	B-II
Il3ra	interleukin 3 receptor, alpha chain	3.81055	11.0444	4.13417	8.34637	2.89838	1.53525	2.01887	1.01355	B-II
Tra2a	transformer 2 alpha homolog (Drosophila)	60.412	286.189	56.9128	182.413	4.73728	2.24406	3.20512	1.68038	B-II
Tacc1	transforming, acidic coiled-coil containing protein 1	10.1081	45.0956	10.5263	53.0447	4.46134	2.15748	5.03926	2.33321	B-II
Wnt4	wingless-type MMTV integration site family, member 4	37.666	206.08	33.785	105.81	5.47124	2.45187	3.13187	1.64703	B-II
Serpine2	serine (or cysteine) peptidase inhibitor, clade E, member 2	2.8662	7.44956	1.77925	6.34686	2.59911	1.37802	3.56715	1.83477	B-II
Atp6v0a1	ATPase, H+ transporting, lysosomal V0 subunit A1	16.7608	64.8704	18.719	41.0317	3.87035	1.95247	2.19198	1.13223	B-II
Aox3	aldehyde oxidase 3	39.2118	1272.4	13.9729	459.374	32.4493	5.02012	32.8761	5.03897	B-II
Zfp36l1	zinc finger protein 36, C3H type-like 1	96.0724	333.484	78.8283	331.58	3.47118	1.79542	4.20635	2.07257	B-II
Idua	iduronidase, alpha-L-	7.24064	24.3384	6.72732	16.3539	3.36135	1.74904	2.43096	1.28153	B-II
Icam5	intercellular adhesion molecule 5, telencephalin	3.37319	9.06597	3.01616	6.3442	2.68765	1.42635	2.1034	1.07272	B-II
Il10rb	interleukin 10 receptor, beta	53.6248	156.192	42.9546	102.981	2.91268	1.54235	2.39745	1.2615	B-II
Hrg	histidine-rich glycoprotein	3.22935	7.05221	1.8623	3.9214	2.18378	1.12683	2.10567	1.07428	B-II
Cmtm8	CKLF-like MARVEL transmembrane domain containing 8	3.85469	12.0336	1.95756	5.20494	3.1218	1.64238	2.65889	1.41083	B-II
Tmem8c	transmembrane protein 8C	5.17688	18.1073	4.91609	18.5844	3.49772	1.80641	3.78032	1.91851	B-II
Acy3	aspartoacylase (aminoacylase) 3	22.73	58.4156	17.5177	59.701	2.56998	1.36176	3.40803	1.76894	B-II
Rnf167	ring finger protein 167	46.1468	108.793	32.8922	73.6911	2.35755	1.23729	2.24038	1.16375	B-II
Slc44a3	solute carrier family 44, member 3	29.6146	67.5173	20.6781	45.2361	2.27986	1.18895	2.18764	1.12937	B-II
Cmtm3	CKLF-like MARVEL transmembrane domain containing 3	55.1678	276.221	57.6403	180.158	5.00691	2.32392	3.12556	1.64411	B-II
Kdm5b	lysine (K)-specific demethylase 5B	18.0074	115.93	12.0854	53.6791	6.43791	2.68659	4.44163	2.15109	B-II
Cfap126	cilia and flagella associated protein 126	7.72912	18.2344	7.06003	18.0236	2.35918	1.23828	2.5529	1.35214	B-II
Rbpms	RNA binding protein gene with multiple splicing	26.2369	71.2445	23.4373	51.0176	2.71542	1.44118	2.17677	1.12219	B-II
Plat	plasminogen activator, tissue	79.1619	350.259	69.2595	227.156	4.42459	2.14554	3.27979	1.7136	B-II
Ank	progressive ankylosis	57.3804	212.787	125.811	725.081	3.70835	1.89078	5.76323	2.52688	B-II
Paqr7	progestin and adipoQ receptor family member VII	7.75313	21.5593	7.71691	26.1644	2.78072	1.47546	3.39053	1.76151	B-II
0610009L18Rik	RIKEN cDNA 0610009L18 gene	5.80222	21.6074	5.47807	15.0726	3.72399	1.89685	2.75144	1.46019	B-II
Erlec1	endoplasmic reticulum lectin 1	26.3465	58.6335	30.8382	82.8545	2.22547	1.15411	2.68675	1.42586	B-II
Tec	tec protein tyrosine kinase	15.9123	34.2711	12.2183	27.0858	2.15375	1.10685	2.21683	1.1485	B-II
Vgll4	vestigial like 4 (Drosophila)	36.8679	113.131	49.3613	187.382	3.06855	1.61756	3.79613	1.92453	B-II
Dennd3	DENN/MADD domain containing 3	4.92345	15.4551	5.45725	12.1469	3.13907	1.65034	2.22582	1.15434	B-II
Ppp3ca	protein phosphatase 3, catalytic subunit, alpha isoform	67.9766	156.55	71.1515	178.195	2.303	1.20351	2.50445	1.32449	B-II
Rsrp1	arginine/serine rich protein 1	112.258	724.824	90.8432	470.261	6.45677	2.69081	5.17662	2.37201	B-II
Cd99l2	CD99 antigen-like 2	37.0384	95.3793	36.2022	77.4086	2.57515	1.36465	2.13823	1.09642	B-II
Ctso	cathepsin O	3.06968	10.4895	1.97238	15.3532	3.41715	1.77279	7.78411	2.96053	B-II
Fam134b	family with sequence similarity 134, member B	161.356	824.495	130.912	381.17	5.10979	2.35326	2.91164	1.54183	B-II
Olfr447	olfactory receptor 447	6.92421	14.9783	8.33237	32.075	2.16318	1.11316	3.84945	1.94465	B-II
Tmem50b	transmembrane protein 50B	26.095	68.95	19.9172	47.581	2.64227	1.40178	2.38894	1.25637	B-II
Lrrc8d	leucine rich repeat containing 8D	38.3988	131.555	35.0497	81.0587	3.42602	1.77654	2.31268	1.20956	B-II
Crebzf	CREB/ATF bZIP transcription factor	25.5173	67.7795	20.0979	45.5979	2.65622	1.40937	2.26879	1.18192	B-II
Fam210b	family with sequence similarity 210, member B	19.013	103.12	14.5472	45.7401	5.42365	2.43926	3.14425	1.65272	B-II
Ypel3	yippee-like 3 (Drosophila)	24.4986	226.021	14.7545	117.351	9.22586	3.20568	7.95359	2.99161	B-II
Ddx5	DEAD (Asp-Glu-Ala-Asp) box polypeptide 5	236.109	843.195	251.027	538.697	3.57121	1.83641	2.14597	1.10163	B-II
Gm7936	predicted pseudogene 7936	104.834	216.203	102.126	207.852	2.06234	1.04428	2.03525	1.0252	B-II
Hsp25-ps1	heat shock protein 25, pseudogene 1	150.356	458.661	105.005	213.244	3.05049	1.60904	2.0308	1.02205	B-II
Vmn2r24	vomeronasal 2, receptor 24	1.7708	5.56992	1.47569	3.32851	3.14542	1.65325	2.25557	1.17349	B-II
Gm4845	predicted gene 4845	3.03486	7.87089	2.09728	9.86343	2.59349	1.3749	4.70296	2.23357	B-II
-	-	7.3315	48.2037	5.52569	21.2249	6.57488	2.71697	3.84113	1.94153	B-II
9530053H05Rik	RIKEN cDNA 9530053H05 gene	19.7617	65.9021	15.3204	41.7674	3.33484	1.73762	2.72627	1.44693	B-II
-	-	31.729	65.8004	40.2367	90.9212	2.07382	1.05229	2.25966	1.17611	B-II
-	-	1.47751	10.6549	1.41689	3.24156	7.21134	2.85027	2.2878	1.19396	B-II
-	-	7.96043	25.7802	5.87703	13.7213	3.23854	1.69534	2.33474	1.22326	B-II
Spef1	sperm flagellar 1	5.06077	10.9762	5.81713	12.8977	2.16888	1.11695	2.21719	1.14873	B-II
Ppargc1a	peroxisome proliferative activated receptor, gamma, coactivator 1 alpha	12.0622	143.157	27.2459	189.574	11.8682	3.56903	6.95789	2.79865	B-II
Id1	inhibitor of DNA binding 1	263.889	1051.31	276.092	1187.08	3.98391	1.99418	4.29958	2.1042	B-II
Arl4d	ADP-ribosylation factor-like 4D	88.7564	202.914	64.731	138.748	2.28619	1.19294	2.14345	1.09994	B-II
Bach1	BTB and CNC homology 1, basic leucine zipper transcription factor 1	9.7576	29.917	8.58817	19.0778	3.06602	1.61637	2.2214	1.15147	B-II
Slc27a1	solute carrier family 27 (fatty acid transporter), member 1	6.07779	33.227	10.2304	27.3341	5.46696	2.45074	2.67185	1.41784	B-II
Pam	peptidylglycine alpha-amidating monooxygenase	18.2411	96.0463	21.2621	60.5528	5.26539	2.39654	2.84793	1.50991	B-II
Ift81	intraflagellar transport 81	22.9821	77.4577	23.5327	48.5776	3.37034	1.7529	2.06426	1.04563	B-II
Tmem86a	transmembrane protein 86A	19.5881	68.7507	18.1566	59.6941	3.50983	1.8114	3.28773	1.71709	B-II
Larp6	La ribonucleoprotein domain family, member 6	5.89016	26.3598	3.63974	11.2936	4.47523	2.16196	3.10287	1.6336	B-II
Mmd	monocyte to macrophage differentiation-associated	185.087	639.334	192.423	582.776	3.45424	1.78837	3.02862	1.59866	B-II
Aph1a	aph1 homolog A, gamma secretase subunit	26.3681	55.1727	21.8645	44.1971	2.0924	1.06516	2.02141	1.01536	B-II
Rcan3	regulator of calcineurin 3	4.77051	11.0929	3.79794	8.67456	2.32531	1.21742	2.28402	1.19157	B-II
Dhrs11	dehydrogenase/reductase (SDR family) member 11	12.9131	56.7487	9.96093	46.5304	4.39468	2.13576	4.6713	2.22382	B-II
Stat3	signal transducer and activator of transcription 3	100.841	383.845	93.8598	197.555	3.80645	1.92845	2.10479	1.07367	B-II
Emp2	epithelial membrane protein 2	42.209	140.462	32.8837	91.5852	3.32777	1.73455	2.78512	1.47774	B-II
Rgcc	regulator of cell cycle	41.3731	502.837	47.635	351.603	12.1537	3.60332	7.38119	2.88385	B-II
Btnl1	butyrophilin-like 1	3.22901	7.33931	2.45716	5.43836	2.27293	1.18455	2.21327	1.14618	B-II
Otx1	orthodenticle homeobox 1	19.425	44.5084	12.902	27.2455	2.2913	1.19616	2.11173	1.07842	B-II
Nexn	nexilin	1.40588	13.74	2.69192	16.1204	9.7732	3.28883	5.98845	2.58218	B-II
Cd55	CD55 molecule, decay accelerating factor for complement	120.833	572.382	53.2049	206.15	4.73697	2.24396	3.87464	1.95406	B-II
Xaf1	XIAP associated factor 1	6.53751	19.6857	3.01822	9.49601	3.01119	1.59033	3.14624	1.65363	B-II
Olfm2	olfactomedin 2	10.5955	30.2668	7.25366	25.0643	2.85657	1.51428	3.4554	1.78885	B-II
Muc2	mucin 2	13.2541	39.9427	12.085	27.5154	3.01362	1.5915	2.27682	1.18702	B-II
Pnrc1	proline-rich nuclear receptor coactivator 1	262.571	1041.42	216.371	619.707	3.96623	1.98777	2.8641	1.51808	B-II
Cyp2c70	cytochrome P450, family 2, subfamily c, polypeptide 70	1.52154	7.21968	1.83542	4.75058	4.74499	2.2464	2.58828	1.37199	B-II
Foxp1	forkhead box P1	4.92345	17.173	5.02879	10.2811	3.488	1.8024	2.04445	1.03172	B-II
Wipi1	WD repeat domain, phosphoinositide interacting 1	4.13831	14.1844	2.39457	8.28365	3.42757	1.77719	3.45935	1.7905	B-II
Spata6	spermatogenesis associated 6	5.26482	17.2621	6.40894	20.5687	3.27877	1.71316	3.20938	1.68229	B-II
Psd3	pleckstrin and Sec7 domain containing 3	5.17946	21.9516	4.27637	10.5014	4.23819	2.08345	2.45569	1.29613	B-II
-	-	2.89427	10.7885	3.45895	14.3831	3.72755	1.89823	4.15822	2.05596	B-II
-	-	8.26876	27.9248	8.37401	19.2195	3.37715	1.7558	2.29514	1.19858	B-II
Pramel5	preferentially expressed antigen in melanoma like 5	9.58289	29.7252	9.75692	22.3934	3.10191	1.63315	2.29513	1.19858	B-II
Nfs1	nitrogen fixation gene 1 (S. cerevisiae)	14.6579	34.0651	11.0829	22.6284	2.32401	1.21661	2.04173	1.02979	B-II
Rnaset2b	ribonuclease T2B	137.897	487.832	124.544	272.911	3.53765	1.82279	2.19128	1.13177	B-II
Mup5	major urinary protein 5	4.12934	10.339	3.39678	7.82951	2.5038	1.32412	2.30498	1.20475	B-II
Plekha4	pleckstrin homology domain containing, family A (phosphoinositide binding specific) member 4	3.20059	15.2252	2.36134	14.3139	4.75698	2.25005	6.06179	2.59974	B-II
Zhx3	zinc fingers and homeoboxes 3	5.88375	14.2795	5.3653	11.6292	2.42694	1.27914	2.16748	1.11602	B-II
1500015A07Rik	RIKEN cDNA 1500015A07 gene	5.21439	13.7764	3.64644	8.92897	2.642	1.40163	2.44868	1.292	B-II
4933439C10Rik	RIKEN cDNA 4933439C10 gene	11.1089	50.483	9.83763	20.5083	4.54438	2.18408	2.08468	1.05983	B-II
-	-	2.96031	6.23116	2.90594	21.3905	2.1049	1.07375	7.36094	2.87989	B-II
Lbx2	ladybird homeobox homolog 2 (Drosophila)	2.55999	11.11	1.98107	6.61641	4.33984	2.11764	3.33982	1.73977	B-II
Stat5a	signal transducer and activator of transcription 5A	2.72831	5.6466	1.41331	3.8766	2.06964	1.04938	2.74293	1.45572	B-II
Pdlim4	PDZ and LIM domain 4	34.7645	246.605	10.8481	196.406	7.09358	2.82651	18.1051	4.17833	B-II
St3gal4	ST3 beta-galactoside alpha-2,3-sialyltransferase 4	31.9855	120.427	33.9272	130.836	3.76504	1.91266	3.85636	1.94724	B-II
Grb14	growth factor receptor bound protein 14	3.93553	12.0581	3.57172	12.0526	3.06391	1.61537	3.37445	1.75465	B-II
Bnip3l	BCL2/adenovirus E1B interacting protein 3-like	6.68346	23.6407	7.07823	15.7349	3.5372	1.82261	2.223	1.15251	B-II
42431	mitochondrial amidoxime reducing component 2	239.634	683.368	201.508	504.077	2.85171	1.51183	2.50152	1.32281	B-II
Rep15	RAB15 effector protein	6.58095	16.1321	5.58836	11.8791	2.45133	1.29356	2.12569	1.08793	B-II
Slc46a1	solute carrier family 46, member 1	48.9194	184.964	42.5389	138.267	3.781	1.91877	3.25036	1.7006	B-II
Kdm6b	KDM1 lysine (K)-specific demethylase 6B	19.1395	76.7504	20.4763	41.0918	4.01005	2.00362	2.0068	1.0049	B-II
Pik3r3	phosphatidylinositol 3 kinase, regulatory subunit, polypeptide 3 (p55)	3.70376	9.83639	3.59612	10.2206	2.65578	1.40914	2.8421	1.50696	B-II
Nr6a1	nuclear receptor subfamily 6, group A, member 1	3.90454	11.5961	4.21998	9.97622	2.96989	1.57041	2.36404	1.24126	B-II
Abr	active BCR-related gene	1.91253	6.74815	1.58562	3.66699	3.52839	1.81901	2.31265	1.20955	B-II
Arsk	arylsulfatase K	7.66366	17.6449	6.03079	12.9262	2.30241	1.20315	2.14336	1.09987	B-II
Thra	thyroid hormone receptor alpha	14.8393	61.8916	12.5465	33.0452	4.1708	2.06032	2.63382	1.39716	B-II
Calr4	calreticulin 4	1.54995	6.23138	1.94309	8.50913	4.02037	2.00733	4.37918	2.13066	B-II
Clstn3	calsyntenin 3	6.49114	13.0437	4.47564	9.51392	2.00947	1.00681	2.12571	1.08795	B-II
Fbrsl1	fibrosin-like 1	3.16343	11.7631	2.83714	7.29912	3.71846	1.89471	2.5727	1.36328	B-II
Rilp	Rab interacting lysosomal protein	12.7946	59.4515	12.1974	51.0232	4.64661	2.21618	4.18311	2.06457	B-II
Cpe	carboxypeptidase E	568.608	4409.91	555.813	2579.93	7.75562	2.95524	4.64173	2.21466	B-II
Ccng2	cyclin G2	18.7441	93.2785	14.1395	58.4327	4.97642	2.31511	4.13259	2.04704	B-II
Rasgef1b	RasGEF domain family, member 1B	20.2249	140.677	44.6376	155.663	6.95561	2.79818	3.48725	1.80209	B-II
Sox21	SRY (sex determining region Y)-box 21	9.47804	24.7003	8.30542	18.4219	2.60606	1.38187	2.21805	1.14929	B-II
Dab2	disabled 2, mitogen-responsive phosphoprotein	13.8073	141.851	22.5367	57.768	10.2736	3.36087	2.56328	1.35799	B-II
Rnf182	ring finger protein 182	2.29981	12.4713	2.64408	15.5714	5.42277	2.43903	5.88915	2.55806	B-II
Mettl24	methyltransferase like 24	3.673	13.2977	4.68147	10.2646	3.62039	1.85614	2.19261	1.13265	B-II
Cyhr1	cysteine and histidine rich 1	42.3946	98.197	32.0447	70.0282	2.31626	1.2118	2.18533	1.12785	B-II
3010003L21Rik	RIKEN cDNA 3010003L21 gene	2.42221	7.06658	2.05565	4.38359	2.91741	1.54469	2.13246	1.09252	B-II
Cipc	CLOCK interacting protein, circadian	11.8215	27.3626	10.8507	23.0202	2.31465	1.21079	2.12153	1.08511	B-II
-	-	157.644	1038.34	104.71	540.136	6.58659	2.71953	5.15841	2.36693	B-II
Vmn2r23	vomeronasal 2, receptor 23	2.02436	4.23435	1.42799	2.90084	2.0917	1.06468	2.03142	1.02249	B-II
Olfr298	olfactory receptor 298	15.3472	32.9567	12.1742	27.9591	2.14741	1.1026	2.29658	1.19949	B-II
Tmem150a	transmembrane protein 150A	23.071	98.0601	21.4369	60.8572	4.25037	2.08759	2.8389	1.50533	B-II
Slain1	SLAIN motif family, member 1	6.71233	20.5731	9.11422	19.5475	3.06498	1.61588	2.14472	1.10079	B-II
Bckdha	branched chain ketoacid dehydrogenase E1, alpha polypeptide	11.6189	88.8803	10.842	54.4145	7.64961	2.93539	5.01888	2.32736	B-II
-	-	31.0928	142.032	30.4785	65.9624	4.568	2.19156	2.16423	1.11385	B-II
-	-	113.38	803.681	86.2604	471.266	7.08838	2.82546	5.4633	2.44977	B-II
-	-	3.51378	8.83286	3.03091	6.33035	2.51377	1.32986	2.0886	1.06253	B-II
-	-	11.1657	36.2364	7.46388	22.7104	3.24532	1.69836	3.04271	1.60536	B-II
Bcl2l2	BCL2-like 2	68.053	146.787	63.2344	131.095	2.15695	1.109	2.07317	1.05184	B-II
Mgst1	microsomal glutathione S-transferase 1	1531.68	5901.74	930.282	3028.1	3.85311	1.94602	3.25504	1.70267	B-II
Inpp5k	inositol polyphosphate 5-phosphatase K	11.039	36.0143	10.5801	27.2374	3.26245	1.70596	2.57439	1.36423	B-II
Slc12a7	solute carrier family 12, member 7	88.3509	969.855	81.2794	297.102	10.9773	3.45645	3.65531	1.86999	B-II
Trim21	tripartite motif-containing 21	4.84272	13.6023	3.35487	8.34328	2.80881	1.48996	2.48692	1.31436	B-II
Id3	inhibitor of DNA binding 3	80.2881	1178.9	84.0261	688.94	14.6834	3.87611	8.19911	3.03547	B-II
Pgap2	post-GPI attachment to proteins 2	97.8613	234.574	109.272	225.818	2.397	1.26123	2.06657	1.04724	B-II
Map1lc3b	microtubule-associated protein 1 light chain 3 beta	104.663	567.681	95.2309	272.833	5.42391	2.43933	2.86497	1.51852	B-II
Ormdl3	ORM1-like 3 (S. cerevisiae)	34.6623	162.57	33.0567	73.2106	4.69013	2.22963	2.2147	1.14711	B-II
Rbm43	RNA binding motif protein 43	65.6598	137.543	57.6053	121.365	2.09478	1.0668	2.10684	1.07508	B-II
Psmb9	proteasome (prosome, macropain) subunit, beta type 9 (large multifunctional peptidase 2)	2.03551	6.71695	1.4193	11.417	3.29989	1.72242	8.04413	3.00794	B-II
Pde4dip	phosphodiesterase 4D interacting protein (myomegalin)	10.7624	34.3496	9.41793	19.6269	3.19163	1.6743	2.084	1.05935	B-II
Foxn3	forkhead box N3	3.72589	12.7639	3.50066	7.34888	3.42572	1.77641	2.09929	1.0699	B-II
Rdm1	RAD52 motif 1	20.8428	52.442	16.0454	55.5497	2.51607	1.33117	3.46203	1.79162	B-II
Ogt	O-linked N-acetylglucosamine (GlcNAc) transferase (UDP-N-acetylglucosamine:polypeptide-N-acetylglucosaminyl transferase)	21.2655	54.3917	14.5214	29.8015	2.55775	1.35487	2.05225	1.03721	B-II
Sema6c	sema domain, transmembrane domain (TM), and cytoplasmic domain, (semaphorin) 6C	3.9141	24.9269	4.24694	12.5091	6.36848	2.67095	2.94544	1.55848	B-II
Mro	maestro	2.84465	14.0641	1.7374	8.07331	4.94405	2.30569	4.64677	2.21623	B-II
Eps8l1	EPS8-like 1	3.41922	9.40267	1.37167	5.76921	2.74995	1.4594	4.20597	2.07244	B-II
Aldh6a1	aldehyde dehydrogenase family 6, subfamily A1	21.1801	129.651	12.7712	50.3086	6.12134	2.61385	3.93923	1.97791	B-II
Synpo2	synaptopodin 2	3.13514	7.21018	1.65697	4.12103	2.2998	1.20151	2.48709	1.31446	B-II
Ttc28	tetratricopeptide repeat domain 28	11.5859	89.5879	10.8478	31.705	7.7325	2.95094	2.92273	1.54731	B-II
Eny2	enhancer of yellow 2 homolog (Drosophila)	35.1905	72.3301	27.4124	62.5939	2.05539	1.03941	2.28341	1.19119	B-II
Atrnl1	attractin like 1	4.5037	9.74051	3.98501	8.81618	2.16278	1.11289	2.21234	1.14557	B-II
Slc4a3	solute carrier family 4 (anion exchanger), member 3	11.2401	48.1459	8.98677	23.3738	4.28342	2.09876	2.60091	1.37902	B-II
Snrpn	small nuclear ribonucleoprotein N	2.83767	7.58325	2.11161	4.54066	2.67235	1.41811	2.15033	1.10456	B-II
Ndfip1	Nedd4 family interacting protein 1	357.652	962.26	269.728	774.02	2.69049	1.42787	2.86963	1.52086	B-II
Fgfbp3	fibroblast growth factor binding protein 3	7.93877	19.2933	6.12619	13.1123	2.43026	1.28111	2.14036	1.09786	B-II
Gstt1	glutathione S-transferase, theta 1	4.64834	12.3619	2.1181	10.1837	2.65943	1.41112	4.80794	2.26542	B-II
Inpp5j	inositol polyphosphate 5-phosphatase J	97.032	292.675	69.9419	172.797	3.01627	1.59277	2.47059	1.30485	B-II
Casp12	caspase 12	2.69955	10.1068	1.64186	5.29972	3.74388	1.90453	3.22786	1.69058	B-II
Plscr4	phospholipid scramblase 4	4.75806	14.8137	5.44009	20.7341	3.11338	1.63848	3.81136	1.9303	B-II
Klhl36	kelch-like 36	4.86662	11.2196	3.81035	7.96308	2.30542	1.20503	2.08985	1.0634	B-II
Fam117a	family with sequence similarity 117, member A	4.37929	18.9598	5.09971	34.2714	4.32943	2.11418	6.72026	2.74852	B-II
Rcan2	regulator of calcineurin 2	33.167	223.104	27.2994	85.2829	6.72669	2.7499	3.12399	1.64339	B-II
Fam102a	family with sequence similarity 102, member A	13.4571	127.868	12.193	96.5789	9.50194	3.24822	7.92082	2.98565	B-II
Ing4	inhibitor of growth family, member 4	86.4202	175.672	65.1811	135.092	2.03277	1.02345	2.07257	1.05142	B-II
Ctxn1	cortexin 1	11.1107	39.9603	9.3259	20.026	3.59657	1.84662	2.14735	1.10256	B-II
Fars2	phenylalanine-tRNA synthetase 2 (mitochondrial)	23.136	49.0707	18.0314	36.9061	2.12097	1.08472	2.04676	1.03334	B-II
Rdh9	retinol dehydrogenase 9	12.7291	49.0688	11.5079	27.9591	3.85484	1.94667	2.42955	1.28069	B-II
Hexim1	hexamethylene bis-acetamide inducible 1	17.6667	47.7248	21.585	48.2912	2.70139	1.4337	2.23726	1.16173	B-II
Rnaset2b	ribonuclease T2B	332.44	1185.9	314.555	731.035	3.56727	1.83482	2.32403	1.21663	B-II
Plce1	phospholipase C, epsilon 1	41.4349	176.501	54.2288	126.541	4.25972	2.09076	2.33346	1.22247	B-II
Ifnl3	interferon lambda 3	2.4221	5.00778	1.6274	4.00009	2.06754	1.04791	2.45797	1.29747	B-II
-	-	6.78631	21.1069	4.70455	9.70003	3.11021	1.63701	2.06184	1.04393	B-II
1700086P04Rik	RIKEN cDNA 1700086P04 gene	4.1963	8.61809	2.02862	4.73011	2.05374	1.03825	2.33169	1.22137	B-II
-	-	224.895	2432.17	217.103	1245.17	10.8147	3.43492	5.73538	2.51989	B-II
Gaa	glucosidase, alpha, acid	105.926	470.887	102.27	230.172	4.44544	2.15233	2.25064	1.17034	B-II
Prrg2	proline-rich Gla (G-carboxyglutamic acid) polypeptide 2	28.0652	76.218	22.6964	47.5329	2.71575	1.44135	2.09429	1.06646	B-II
Aldh2	aldehyde dehydrogenase 2, mitochondrial	406.536	1010.03	554.777	1690.56	2.48448	1.31294	3.04727	1.60752	B-II
Aldh3a1	aldehyde dehydrogenase family 3, subfamily A1	7.94717	29.5669	13.3994	35.4227	3.72044	1.89547	2.64362	1.40251	B-II
Smarcd3	SWI/SNF related, matrix associated, actin dependent regulator of chromatin, subfamily d, member 3	23.0343	89.6899	21.5426	64.3054	3.89375	1.96116	2.98503	1.57775	B-II
Appl2	adaptor protein, phosphotyrosine interaction, PH domain and leucine zipper containing 2	4.18932	25.3724	5.40058	19.7945	6.05645	2.59847	3.66525	1.87391	B-II
Nrbp2	nuclear receptor binding protein 2	10.3504	40.8709	8.61505	22.4895	3.94874	1.98139	2.61049	1.38432	B-II
Abcc3	ATP-binding cassette, sub-family C (CFTR/MRP), member 3	12.3686	54.562	10.9377	39.5782	4.41135	2.14122	3.61853	1.8554	B-II
Fkbp1b	FK506 binding protein 1b	5.39351	14.6577	3.21184	6.8974	2.71765	1.44236	2.14749	1.10265	B-II
Clcn2	chloride channel, voltage-sensitive 2	27.6692	122.728	21.7657	72.05	4.43555	2.14911	3.31026	1.72694	B-II
Deptor	DEP domain containing MTOR-interacting protein	17.8727	85.6292	26.5985	97.6163	4.79108	2.26035	3.66999	1.87578	B-II
Adck4	aarF domain containing kinase 4	17.2372	57.0278	17.5777	35.3097	3.30842	1.72614	2.00878	1.00632	B-II
Fryl	furry homolog-like (Drosophila)	4.74245	10.3559	3.36341	8.82657	2.18365	1.12674	2.62429	1.39193	B-II
Vamp2	vesicle-associated membrane protein 2	4.37929	26.3755	6.31382	16.6451	6.02277	2.59043	2.6363	1.39851	B-II
Pink1	PTEN induced putative kinase 1	18.4445	110.617	17.871	68.5913	5.99725	2.5843	3.83814	1.94041	B-II
Clk1	CDC-like kinase 1	78.3198	266.871	80.931	190.34	3.40745	1.76869	2.35188	1.23382	B-II
Adap2	ArfGAP with dual PH domains 2	3.04766	10.2983	2.40932	8.51973	3.37908	1.75663	3.53616	1.82218	B-II
Mgst3	microsomal glutathione S-transferase 3	67.6725	264.36	103.287	211.702	3.90646	1.96586	2.04964	1.03537	B-II
Sptb	spectrin beta, erythrocytic	1.63519	4.83773	1.39235	3.78224	2.9585	1.56487	2.71644	1.44172	B-II
Pcmtd1	protein-L-isoaspartate (D-aspartate) O-methyltransferase domain containing 1	8.90667	19.8769	6.24247	17.9353	2.23169	1.15813	2.87312	1.52262	B-II
Inadl	InaD-like (Drosophila)	4.95255	12.5582	3.36334	6.74033	2.53569	1.34238	2.00406	1.00292	B-II
Tssk6	testis-specific serine kinase 6	6.52795	17.5046	4.88073	11.2413	2.68149	1.42304	2.3032	1.20364	B-II
Gtf2ird2	GTF2I repeat domain containing 2	15.6757	40.4097	16.3871	33.7627	2.57786	1.36617	2.06032	1.04287	B-II
Morn2	MORN repeat containing 2	21.8312	62.8105	23.4433	50.1477	2.8771	1.52462	2.1391	1.09701	B-II
Sdsl	serine dehydratase-like	37.4416	116.399	33.7891	97.2281	3.10881	1.63636	2.8775	1.52481	B-II
Trappc6a	trafficking protein particle complex 6A	67.3585	146.571	59.5624	147.424	2.17598	1.12167	2.47512	1.3075	B-II
Rasef	RAS and EF hand domain containing	4.2175	9.31205	3.47377	10.1154	2.20795	1.14271	2.91193	1.54198	B-II
Nt5c1b	5'-nucleotidase, cytosolic IB	3.01714	9.04178	1.96625	7.14142	2.99681	1.58343	3.63201	1.86077	B-II
Mtus1	mitochondrial tumor suppressor 1	10.3529	44.6171	7.7855	24.3378	4.30963	2.10757	3.12605	1.64434	B-II
Arl9	ADP-ribosylation factor-like 9	4.20446	9.87698	3.82504	8.87665	2.34917	1.23215	2.32067	1.21454	B-II
Taco1os	translational activator of mitochondrially encoded cytochrome c oxidase I, opposite strand	1.72918	10.5211	1.98727	5.56906	6.08441	2.60512	2.80236	1.48664	B-II
Mllt3	myeloid/lymphoid or mixed-lineage leukemia; translocated to, 3	9.56123	37.8216	18.5609	38.636	3.95573	1.98394	2.08157	1.05767	B-II
9330188P03Rik	RIKEN cDNA 9330188P03 gene	1.41229	3.25522	1.91833	6.06608	2.30493	1.20472	3.16216	1.66091	B-II
-	-	497.745	3755.52	970.085	7075.21	7.54508	2.91554	7.29339	2.86659	B-II
[truncated: 773 more rows]

## Sheet: Sheet4. downregulated genes
		global normalization				ID8-2D vs ID8-3D		ID8-KRAS-2D vs ID8-KRAS-3D				*global norlamization blank (raw data<BG＋2SD)
symbol	description	ID8-2D	ID8-3D	ID8-KRAS-2D	ID8-KRAS-3D	ratio	LOG2ratio	ratio	LOG2ratio	Venn diagram		*■ global normalization≧100
Cdc45	cell division cycle 45	265.215	24.2192	239.497	171.971	0.091319	-3.45294	0.718051	-0.477842	B-IV
Lrrc40	leucine rich repeat containing 40	58.5762	25.4351	48.3689	55.3596	0.434222	-1.20349	1.14453	0.194752	B-IV
Chaf1b	chromatin assembly factor 1, subunit B (p60)	95.2952	27.2686	88.4442	74.5383	0.286149	-1.80516	0.842772	-0.246786	B-IV
Timeless	timeless circadian clock 1	121.68	16.9684	120.368	77.2282	0.139452	-2.84216	0.641602	-0.640249	B-IV
Rpf2	ribosome production factor 2 homolog	184.039	72.689	194.749	171.968	0.394965	-1.3402	0.883023	-0.179477	B-IV
Wnt10a	wingless-type MMTV integration site family, member 10A	631.63	301.14	560.803	296.343	0.476767	-1.06864	0.528426	-0.920227	B-IV
Slc16a3	solute carrier family 16 (monocarboxylic acid transporters), member 3	24.7283	11.0549	16.2123	19.7764	0.447054	-1.16148	1.21984	0.286689	B-IV
Rfc5	replication factor C (activator 1) 5	197.671	30.7062	199.923	154.328	0.15534	-2.6865	0.771937	-0.373445	B-IV
Eef1e1	eukaryotic translation elongation factor 1 epsilon 1	236.639	80.5698	229.525	195.073	0.340476	-1.55438	0.849897	-0.23464	B-IV
Prps1	phosphoribosyl pyrophosphate synthetase 1	146.888	69.1058	126.697	133.861	0.470465	-1.08784	1.05654	0.0793521	B-IV
4930427A07Rik	RIKEN cDNA 4930427A07 gene	12.6283	4.21762	10.5028	10.0554	0.333982	-1.58216	0.957408	-0.0627945	B-IV
Pitpnb	phosphatidylinositol transfer protein, beta	141.407	69.9472	113.418	125.171	0.494653	-1.01551	1.10362	0.142246	B-IV
Kif23	kinesin family member 23	55.4461	7.01129	56.1348	53.4223	0.126452	-2.98333	0.951679	-0.0714536	B-IV
Polr1e	polymerase (RNA) I polypeptide E	75.4121	29.34	70.3765	51.102	0.389063	-1.36192	0.726123	-0.461713	B-IV
Abcg2	ATP-binding cassette, sub-family G (WHITE), member 2	184.818	91.5076	119.428	96.6736	0.495124	-1.01414	0.809473	-0.304945	B-IV
Mylk2	myosin, light polypeptide kinase 2, skeletal muscle	5.90284	2.78595	5.216	3.11086	0.471968	-1.08324	0.596408	-0.745628	B-IV
Arfrp1	ADP-ribosylation factor related protein 1	167.816	82.6636	161.304	146.245	0.492585	-1.02155	0.906639	-0.1414	B-IV
Cpox	coproporphyrinogen oxidase	34.4861	7.71983	41.0907	31.4786	0.223854	-2.15937	0.766076	-0.384441	B-IV
Tsr2	TSR2 20S rRNA accumulation	217.074	102.937	272.054	201.181	0.474204	-1.07642	0.739489	-0.435399	B-IV
Mrpl51	mitochondrial ribosomal protein L51	16.5376	6.17609	13.1516	11.4359	0.373457	-1.42099	0.869543	-0.20167	B-IV
Oxnad1	oxidoreductase NAD-binding domain containing 1	87.2557	29.7611	52.9332	46.4232	0.341078	-1.55182	0.877015	-0.189326	B-IV
Fn1	fibronectin 1	442.992	145.722	306.389	278.28	0.328948	-1.60407	0.908257	-0.138827	B-IV
B3galnt2	UDP-GalNAc:betaGlcNAc beta 1,3-galactosaminyltransferase, polypeptide 2	17.2656	7.43294	8.76924	8.52725	0.430506	-1.2159	0.972405	-0.0403708	B-IV
Ttll4	tubulin tyrosine ligase-like family, member 4	5.60607	2.34585	5.69808	4.6274	0.418449	-1.25688	0.812098	-0.300275	B-IV
Sgol2a	shugoshin-like 2a (S. pombe)	33.1767	7.32993	24.0582	28.1001	0.220936	-2.1783	1.16801	0.224047	B-IV
Ppp2r1b	protein phosphatase 2, regulatory subunit A, beta	34.7296	11.7399	23.3252	26.6888	0.338037	-1.56475	1.14421	0.194346	B-IV
Pa2g4	proliferation-associated 2G4	102.465	45.8689	116.831	97.8436	0.447655	-1.15954	0.837483	-0.255868	B-IV
-	-	41.5542	5.37178	46.6085	31.9928	0.129271	-2.95152	0.686416	-0.542845	B-IV
Grem1	gremlin 1, DAN family BMP antagonist	33.4739	16.3467	63.1475	36.3364	0.488342	-1.03404	0.575421	-0.79731	B-IV
Neurl1b	neuralized E3 ubiquitin protein ligase 1B	27.8038	5.83359	32.5894	22.7497	0.209812	-2.25283	0.698071	-0.518554	B-IV
Rpa1	replication protein A1	199.268	76.6615	170.862	145.906	0.384716	-1.37813	0.853944	-0.227786	B-IV
Rangrf	RAN guanine nucleotide release factor	74.2318	36.0056	83.0869	92.8503	0.485042	-1.04382	1.11751	0.160286	B-IV
Prr15l	proline rich 15-like	173.913	76.5288	81.9913	62.6888	0.440042	-1.18429	0.764578	-0.387265	B-IV
Pum3	pumilio RNA-binding family member 3	461.221	214.916	415.21	441.542	0.465972	-1.10168	1.06342	0.0887086	B-IV
Bzw1	basic leucine zipper and W2 domains 1	260.32	91.7758	200.759	215.306	0.35255	-1.5041	1.07246	0.100928	B-IV
Hnrnpa1	heterogeneous nuclear ribonucleoprotein A1	1422.17	619.285	1131.23	1095.14	0.43545	-1.19942	0.968104	-0.0467655	B-IV
Gen1	GEN1, Holliday junction 5' flap endonuclease	11.0525	2.49659	8.86697	6.07595	0.225884	-2.14635	0.685233	-0.545333	B-IV
Ska2l-ps	spindle and kinetochore associated complex subunit 2-like, pseudogene	96.9941	11.5934	75.3984	52.2041	0.119527	-3.06459	0.692377	-0.53037	B-IV
Rps4l-ps	ribosomal protein S4-like, pseudogene	8.38904	3.89909	8.56093	9.09461	0.464783	-1.10537	1.06234	0.0872442	B-IV
Gm6480	predicted pseudogene 6480	15.7594	7.42549	11.3412	16.1861	0.471179	-1.08565	1.4272	0.513186	B-IV
Cbx3	chromobox 3	356.57	157.45	254.319	301.077	0.44157	-1.17929	1.18385	0.243492	B-IV
Rbmxl1	RNA binding motif protein, X-linked like-1	458.09	218.521	374.414	380.217	0.477026	-1.06786	1.0155	0.0221878	B-IV
Hist1h2an	histone cluster 1, H2an	3514.54	641.63	4024.53	3081.3	0.182564	-2.45352	0.76563	-0.38528	B-IV
1700084J12Rik	ribosomal protein L7-like 1 pseudogene	135.164	55.6894	102.126	106.066	0.412014	-1.27923	1.03858	0.0546129	B-IV
Esco2	establishment of sister chromatid cohesion N-acetyltransferase 2	49.8052	11.2817	58.297	115.192	0.226516	-2.14232	1.97595	0.982543	B-IV
Psrc1	proline/serine-rich coiled-coil 1	337.912	115.34	268.325	195.922	0.341332	-1.55075	0.730167	-0.453703	B-IV
Ckap2	cytoskeleton associated protein 2	51.644	12.6114	74.6786	72.0855	0.244198	-2.03388	0.965276	-0.0509863	B-IV
Birc5	baculoviral IAP repeat-containing 5	729.067	73.7708	610.268	451.565	0.101185	-3.30493	0.739945	-0.43451	B-IV
C330027C09Rik	RIKEN cDNA C330027C09 gene	62.7461	6.41579	49.1042	30.7524	0.10225	-3.28983	0.626269	-0.675146	B-IV
Nusap1	nucleolar and spindle associated protein 1	155.349	22.73	127.334	161.613	0.146316	-2.77285	1.26921	0.343926	B-IV
Hist2h2aa1	histone cluster 2, H2aa1	2638.53	1095.61	2870.41	2604.1	0.415235	-1.268	0.907221	-0.140474	B-IV
Igfbp3	insulin-like growth factor binding protein 3	8.23754	1.79743	19.8154	44.7356	0.218201	-2.19627	2.25761	1.1748	B-IV
Dck	deoxycytidine kinase	45.0896	4.53862	27.0021	20.9629	0.100658	-3.31247	0.776344	-0.365233	B-IV
Cdc6	cell division cycle 6	118.013	4.46456	78.9356	49.2357	0.037831	-4.72429	0.623746	-0.68097	B-IV
Asrgl1	asparaginase like 1	20.2311	6.78843	12.0167	6.96581	0.335545	-1.57542	0.579676	-0.786681	B-IV
Gpat4	glycerol-3-phosphate acyltransferase 4	94.5282	44.155	58.1759	74.3622	0.467109	-1.09817	1.27823	0.354147	B-IV
Dll1	delta-like 1 (Drosophila)	19.7365	6.9559	15.765	12.1329	0.352438	-1.50456	0.76961	-0.377801	B-IV
Etf1	eukaryotic translation termination factor 1	676.39	233.468	409.041	354.567	0.345167	-1.53463	0.866825	-0.206187	B-IV
Sh3d19	SH3 domain protein D19	96.9585	44.9134	79.2233	61.0237	0.463223	-1.11022	0.770275	-0.376555	B-IV
Cnn2	calponin 2	262.49	115.976	188.557	126.959	0.441829	-1.17844	0.673318	-0.57064	B-IV
Riok2	RIO kinase 2 (yeast)	83.6039	39.7364	64.56	69.4174	0.475293	-1.07311	1.07524	0.104656	B-IV
Bcdin3d	BCDIN3 domain containing	43.7184	12.2109	38.5455	30.8279	0.279307	-1.84007	0.799779	-0.322327	B-IV
Tsfm	Ts translation elongation factor, mitochondrial	162.351	78.3788	140	120.207	0.482773	-1.05058	0.85862	-0.219908	B-IV
Pinx1	PIN2/TERF1 interacting, telomerase inhibitor 1	55.977	24.4012	56.4603	31.3635	0.435916	-1.19788	0.555496	-0.848152	B-IV
Tmem167	transmembrane protein 167	54.5014	14.2219	31.7095	25.7681	0.260945	-1.93818	0.81263	-0.299329	B-IV
8030411F24Rik	RIKEN cDNA 8030411F24 gene	123.586	22.9858	117.832	110.914	0.18599	-2.4267	0.941289	-0.0872909	B-IV
Mcm8	minichromosome maintenance 8 homologous recombination repair factor	23.2291	3.37206	21.6322	17.0679	0.145166	-2.78423	0.789002	-0.341898	B-IV
Gopc	golgi associated PDZ and coiled-coil motif containing	13.595	4.29634	9.94962	8.78177	0.316023	-1.6619	0.882623	-0.180131	B-IV
Ppp1r1a	protein phosphatase 1, regulatory (inhibitor) subunit 1A	14.8169	6.97317	13.1162	8.76365	0.470622	-1.08736	0.668152	-0.581752	B-IV
Slc24a2	solute carrier family 24 (sodium/potassium/calcium exchanger), member 2	58.5468	26.8447	54.1449	63.6362	0.458517	-1.12495	1.1753	0.233023	B-IV
Prg2	proteoglycan 2, bone marrow	4.70225	2.2519		2.56721	0.478899	-1.06221			B-IV
Gria3	glutamate receptor, ionotropic, AMPA3 (alpha 3)	8.27527	3.97802	5.40299	5.20259	0.480712	-1.05676	0.962909	-0.0545283	B-IV
Ppp6r2	protein phosphatase 6, regulatory subunit 2	7.95403	3.36815	4.95166	5.24708	0.423452	-1.23973	1.05966	0.0836037	B-IV
Blmh	bleomycin hydrolase	145.614	67.297	128.25	140.492	0.462161	-1.11353	1.09546	0.131532	B-IV
Ccdc88c	coiled-coil domain containing 88C	4.25478	1.74215	3.81014	3.87702	0.409457	-1.28822	1.01755	0.0251019	B-IV
Cenpl	centromere protein L	49.702	10.3178	42.0328	53.493	0.207594	-2.26816	1.27265	0.347835	B-IV
Eid3	EP300 interacting inhibitor of differentiation 3	3.87624	1.85942	1.69605		0.479697	-1.0598			B-IV
Cdca7	cell division cycle associated 7	117.578	12.2392	77.9588	39.7223	0.104094	-3.26404	0.509529	-0.972763	B-IV
Lhfpl2	lipoma HMGIC fusion partner-like 2	16.1775	3.17618	25.2519	40.7872	0.196333	-2.34863	1.61521	0.691722	B-IV
Mlec	malectin	125.905	46.1529	107.168	85.2425	0.36657	-1.44784	0.795411	-0.330227	B-IV
Gchfr	GTP cyclohydrolase I feedback regulator	14.1856	5.07019	32.6882	34.4239	0.357418	-1.48432	1.0531	0.074641	B-IV
Pus7l	pseudouridylate synthase 7-like	26.2391	12.2538	24.6152	16.2407	0.467005	-1.09849	0.659784	-0.599934	B-IV
Tdg	thymine DNA glycosylase	64.4937	19.4906	44.0761	43.2242	0.302209	-1.72638	0.980674	-0.0281551	B-IV
Slc35g1	solute carrier family 35, member G1	14.3863	6.72419	10.212	10.2314	0.467402	-1.09726	1.00189	0.0027257	B-IV
-	-	62.9821	6.68606	55.7215	60.4752	0.106158	-3.23571	1.08531	0.118109	B-IV
Fam71f1	family with sequence similarity 71, member F1	4.07297	1.54369	3.24245		0.379008	-1.3997			B-IV
G6pd2	glucose-6-phosphate dehydrogenase 2	152.365	71.8804	109.24	119.106	0.471766	-1.08386	1.09032	0.124747	B-IV
Tex30	testis expressed 30	128.687	30.9126	111.724	73.36	0.240216	-2.05759	0.65662	-0.60687	B-IV
Ehd2	EH-domain containing 2	37.7083	13.5949	18.9336	20.5081	0.360528	-1.47181	1.08316	0.115247	B-IV
Gm5518	predicted gene 5518	1201.35	385.219	1174.47	909.36	0.320656	-1.6409	0.774271	-0.369089	B-IV
Hist2h2aa1	histone cluster 2, H2aa1	3233.16	872.193	3984.21	3128.17	0.269765	-1.89023	0.785142	-0.348974	B-IV
Fam136a	family with sequence similarity 136, member A	141.077	66.2523	156.381	129.493	0.469619	-1.09044	0.828065	-0.272183	B-IV
Pcdh19	protocadherin 19	17.0717	6.52819	8.05604		0.382399	-1.38685			B-IV
Lsm4	LSM4 homolog, U6 small nuclear RNA and mRNA degradation associated	804.139	398.823	625.529	801.379	0.495964	-1.01169	1.28112	0.357409	B-IV
Kpna3	karyopherin (importin) alpha 3	49.3991	16.5462	37.4812	34.7584	0.334949	-1.57799	0.927355	-0.108806	B-IV
Dsn1	DSN1 homolog, MIS12 kinetochore complex component	61.638	24.6788	44.0226	54.2863	0.400383	-1.32055	1.23314	0.302342	B-IV
Elovl6	ELOVL family member 6, elongation of long chain fatty acids (yeast)	76.811	20.1451	68.7249	64.8017	0.262269	-1.93088	0.942914	-0.0848024	B-IV
Chmp6	charged multivesicular body protein 6	36.2522	17.0085	19.4762	31.4336	0.469171	-1.09181	1.61395	0.690597	B-IV
Eif3j1	eukaryotic translation initiation factor 3, subunit J1	191.045	88.2482	180.782	173.443	0.461924	-1.11427	0.959404	-0.0597901	B-IV
Mogs	mannosyl-oligosaccharide glucosidase	155.304	55.297	136.12	79.2988	0.356056	-1.48982	0.582563	-0.779513	B-IV
Dcp2	decapping mRNA 2	12.8779	4.63873	16.4739	9.00808	0.360209	-1.4731	0.54681	-0.870888	B-IV
Nsun2	NOL1/NOP2/Sun domain family member 2	353.158	155.682	398.413	296.145	0.440828	-1.18171	0.74331	-0.427963	B-IV
Slc25a15	solute carrier family 25 (mitochondrial carrier ornithine transporter), member 15	7.43131	2.76986	5.95628	7.88418	0.372729	-1.4238	1.32367	0.404548	B-IV
Gnl3l	guanine nucleotide binding protein-like 3 (nucleolar)-like	17.2309	8.47642	14.3597	13.341	0.491931	-1.02347	0.929061	-0.106155	B-IV
Taf5	TATA-box binding protein associated factor 5	14.9357	4.14828	14.3509	8.98171	0.277743	-1.84818	0.625864	-0.676078	B-IV
Rbm27	RNA binding motif protein 27	10.5884	5.27557	11.0915	6.67986	0.49824	-1.00509	0.60225	-0.731565	B-IV
Cep76	centrosomal protein 76	17.6094	4.23435	18.7691	10.7008	0.240459	-2.05614	0.570126	-0.810648	B-IV
Galnt12	UDP-N-acetyl-alpha-D-galactosamine:polypeptide N-acetylgalactosaminyltransferase 12	34.6852	8.71311	44.7394	34.7276	0.251205	-1.99306	0.776222	-0.36546	B-IV
Nudcd1	NudC domain containing 1	159.674	43.5455	112.226	81.2637	0.272715	-1.87453	0.724109	-0.465722	B-IV
Mak16	MAK16 homolog	162.863	63.781	138.488	132.229	0.391624	-1.35246	0.954807	-0.0667191	B-IV
Chchd4	coiled-coil-helix-coiled-coil-helix domain containing 4	201.946	88.4881	186.204	187.938	0.438177	-1.19042	1.00931	0.0133725	B-IV
Taf12	TATA-box binding protein associated factor 12	120.02	55.7106	101.535	75.4912	0.464177	-1.10725	0.743496	-0.427604	B-IV
Ndufaf6	NADH dehydrogenase (ubiquinone) complex I, assembly factor 6	67.2477	33.0827	68.7691	52.2758	0.491953	-1.02341	0.760164	-0.395618	B-IV
Mcm3	minichromosome maintenance complex component 3	289.507	24.8416	266.544	161.502	0.0858066	-3.54277	0.605913	-0.722818	B-IV
Ciart	circadian associated repressor of transcription	6.64395	3.26278	6.7358	6.47553	0.49109	-1.02594	0.96136	-0.0568506	B-IV
Prkca	protein kinase C, alpha	36.2763	17.3368	26.6678	17.5663	0.477911	-1.06519	0.658708	-0.602289	B-IV
-	-	1651.96	714.256	1383.61	1296.32	0.43237	-1.20966	0.936913	-0.0940127	B-IV
Kctd17	potassium channel tetramerisation domain containing 17	23.3356	10.2268	18.9585	16.6968	0.43825	-1.19018	0.880703	-0.183273	B-IV
-	-	50.5156	19.8406	60.2514	31.6279	0.392763	-1.34827	0.524933	-0.929795	B-IV
Impdh2	inosine 5'-phosphate dehydrogenase 2	262.119	114.002	249.987	208.771	0.434923	-1.20117	0.835127	-0.259933	B-IV
Adamtsl3	ADAMTS-like 3	8.6821	3.85849	3.81262	2.89055	0.444419	-1.17001	0.758154	-0.399438	B-IV
Speer3	spermatogenesis associated glutamate (E)-rich protein 3	8.85682	3.02318	4.35102	2.42053	0.34134	-1.55072	0.556313	-0.846031	B-IV
Cbx3-ps7	chromobox 3, pseudogene 7	298.954	135.21	223.785	243.63	0.452277	-1.14472	1.08868	0.122579	B-IV
-	-	192.724	76.8544	155.794	127.294	0.398781	-1.32633	0.817067	-0.291474	B-IV
Depdc1a	DEP domain containing 1a	107.07	8.89796	110.194	68.6235	0.0831042	-3.58893	0.622753	-0.683269	B-IV
Kif22	kinesin family member 22	118.112	22.3207	120.564	122.079	0.188979	-2.4037	1.01257	0.0180145	B-IV
Snord33	small nucleolar RNA, C/D box 33	62.6243	13.9059	69.4241	36.3652	0.222053	-2.17103	0.523813	-0.932876	B-IV
-	-	218.723	99.6086	210.163	212.889	0.45541	-1.13476	1.01297	0.0185965	B-IV
Aspm	asp (abnormal spindle)-like, microcephaly associated (Drosophila)	32.5373	3.86842	31.8549	28.5265	0.118892	-3.07228	0.895514	-0.159211	B-IV
E2f1	E2F transcription factor 1	33.3322	11.0167	27.7431	30.6653	0.330512	-1.59723	1.10533	0.144475	B-IV
Phlda1	pleckstrin homology like domain, family A, member 1	132.744	43.0036	159.123	105.564	0.323958	-1.62612	0.663411	-0.592026	B-IV
Bcat1	branched chain aminotransferase 1, cytosolic	93.6911	38.7499	102.252	70.5574	0.413592	-1.27372	0.690037	-0.535254	B-IV
Ltbp1	latent transforming growth factor beta binding protein 1	35.6469	14.7319	44.1612	24.5137	0.413274	-1.27483	0.555095	-0.849192	B-IV
Prim1	DNA primase, p49 subunit	318.13	73.2732	333.993	238.587	0.230325	-2.11826	0.714346	-0.485304	B-IV
Lbr	lamin B receptor	121.617	32.021	151.097	79.3555	0.263294	-1.92525	0.525196	-0.929071	B-IV
Exosc8	exosome component 8	397.729	100.428	411.687	210.706	0.252504	-1.98562	0.51181	-0.966319	B-IV
Haus4	HAUS augmin-like complex, subunit 4	98.307	44.9123	105.395	93.7397	0.456858	-1.13018	0.889414	-0.169072	B-IV
Uchl5	ubiquitin carboxyl-terminal esterase L5	259.941	92.0155	297.987	179.4	0.353986	-1.49823	0.60204	-0.732069	B-IV
Mrs2	MRS2 magnesium transporter	20.4057	9.02677	19.819	13.039	0.442366	-1.17669	0.657903	-0.604053	B-IV
Mnd1	meiotic nuclear divisions 1	17.885	2.63274	22.4616	13.511	0.147204	-2.76411	0.601515	-0.733328	B-IV
Uhmk1	U2AF homology motif (UHM) kinase 1	3.73869	1.74247	2.86452	2.66455	0.466065	-1.1014	0.93019	-0.104403	B-IV
Aqp5	aquaporin 5	181.149	85.1667	418.125	693.364	0.470148	-1.08881	1.65827	0.729678	B-IV
Rnd3	Rho family GTPase 3	87.6077	39.5637	79.9777	116.531	0.451601	-1.14688	1.45705	0.543048	B-IV
Lrrc57	leucine rich repeat containing 57	20.7032	9.82883	18.7449	14.0072	0.474748	-1.07477	0.747253	-0.420332	B-IV
Dars2	aspartyl-tRNA synthetase 2 (mitochondrial)	71.0038	31.7906	64.5062	55.9258	0.44773	-1.1593	0.866983	-0.205924	B-IV
Wdfy2	WD repeat and FYVE domain containing 2	3.42562	1.58905	2.65001	2.12142	0.463872	-1.1082	0.800535	-0.320964	B-IV
Alyref	Aly/REF export factor	432.018	154.58	473.296	269.955	0.357809	-1.48274	0.570373	-0.810023	B-IV
Snrpd3	small nuclear ribonucleoprotein D3	564.942	257.949	528.893	388.614	0.456594	-1.13102	0.734769	-0.444638	B-IV
Calm3	calmodulin 3	160.8	77.5987	131.339	133.422	0.48258	-1.05116	1.01586	0.0227021	B-IV
Etaa1	Ewing tumor-associated antigen 1	43.0836	17.8987	40.3972	32.2608	0.415441	-1.26729	0.798591	-0.324472	B-IV
Rpl30	ribosomal protein L30	263.592	127.853	275.05	268.672	0.48504	-1.04383	0.976812	-0.0338478	B-IV
Zdhhc21	zinc finger, DHHC domain containing 21	6.38423	2.12299	4.45532	4.65622	0.332537	-1.58842	1.04509	0.0636321	B-IV
Tfb1m	transcription factor B1, mitochondrial	50.4402	16.4746	47.5584	29.7122	0.326616	-1.61433	0.624752	-0.678644	B-IV
Pcna	proliferating cell nuclear antigen	2996.94	821.512	2628.74	2812.05	0.274117	-1.86714	1.06973	0.0972492	B-IV
Hspd1	heat shock protein 1 (chaperonin)	2541.19	975.64	2691.11	1907.53	0.38393	-1.38108	0.708825	-0.4965	B-IV
Olfr806	olfactory receptor 806	28.3326	12.0792	20.811	15.892	0.426335	-1.22994	0.763633	-0.389049	B-IV
Hdgfl1	hepatoma derived growth factor-like 1	16.0433	6.18301	14.27	9.95778	0.385394	-1.37559	0.697814	-0.519085	B-IV
Serpinb9d	serine (or cysteine) peptidase inhibitor, clade B, member 9d	24.0597	10.624	24.1394	24.2508	0.441567	-1.1793	1.00462	0.0066439	B-IV
-	-	180.712	13.1736	182.748	121.771	0.0728983	-3.77797	0.666333	-0.585684	B-IV
Gse1	genetic suppressor element 1	5.67365	2.53005	6.9057	5.99809	0.445931	-1.16511	0.868571	-0.203284	B-IV
2610318N02Rik	RIKEN cDNA 2610318N02 gene	70.364	30.6148	38.4674	135.632	0.435092	-1.20061	3.52591	1.818	B-IV
Rps8	ribosomal protein S8	283.138	49.9007	276.34	171.37	0.176241	-2.50437	0.62014	-0.689334	B-IV
Cdc25c	cell division cycle 25C	40.2878	7.91625	38.3963	26.0511	0.196492	-2.34745	0.678479	-0.559624	B-IV
Hmgb1	high mobility group box 1	496.956	150.636	364.547	407.54	0.303117	-1.72205	1.11793	0.160834	B-IV
Gm10105	predicted pseudogene 10105	287.381	91.4654	270.558	245.387	0.318272	-1.65167	0.906964	-0.140883	B-IV
1700057H21Rik	RIKEN cDNA 1700057H21 gene	4.08218	1.58449	4.00589	2.34925	0.38815	-1.36532	0.586448	-0.769924	B-IV
Hist2h2ac	histone cluster 2, H2ac	2310	726.912	3053.94	2164.33	0.31468	-1.66804	0.708703	-0.496748	B-IV
-	-	127.12	46.7578	122.227	107.147	0.367824	-1.44291	0.876624	-0.18997	B-IV
-	-	709.269	213.521	729.852	570.947	0.301043	-1.73196	0.782278	-0.354246	B-IV
Zw10	zw10 kinetochore protein	50.5551	24.4486	48.1666	31.5204	0.483604	-1.0481	0.654404	-0.611746	B-IV
Dolpp1	dolichyl pyrophosphate phosphatase 1	55.2405	19.9392	45.5934	30.1603	0.360953	-1.47012	0.661506	-0.596174	B-IV
Rpp30	ribonuclease P/MRP 30 subunit	467.851	134.252	423.757	212.241	0.286955	-1.8011	0.500855	-0.997535	B-IV
Rad51	RAD51 recombinase	269.074	18.5381	228.548	151.479	0.0688959	-3.85944	0.662792	-0.593373	B-IV
Ccdc65	coiled-coil domain containing 65	32.618	14.9211	28.0454	24.8993	0.457451	-1.12831	0.88782	-0.171661	B-IV
Ptpn11	protein tyrosine phosphatase, non-receptor type 11	10.4058	2.77635	8.42135	5.08155	0.266809	-1.90612	0.603412	-0.728784	B-IV
Ube2t	ubiquitin-conjugating enzyme E2T	94.5042	13.2528	89.5427	74.9497	0.140235	-2.83409	0.837028	-0.256653	B-IV
Myo19	myosin XIX	75.0177	31.9778	74.4247	44.8565	0.42627	-1.23016	0.602709	-0.730466	B-IV
Slc1a5	solute carrier family 1 (neutral amino acid transporter), member 5	114.651	53.2591	89.3832	55.5191	0.464532	-1.10615	0.621136	-0.687018	B-IV
Srm	spermidine synthase	456.23	101.432	512.441	422.784	0.222327	-2.16925	0.825039	-0.277466	B-IV
Phf6	PHD finger protein 6	10.8772	4.70115	8.76041	8.40459	0.4322	-1.21023	0.959384	-0.0598204	B-IV
Pold2	polymerase (DNA directed), delta 2, regulatory subunit	259.965	66.4893	313.163	184.599	0.255763	-1.96712	0.589466	-0.762519	B-IV
Ddias	DNA damage-induced apoptosis suppressor	21.6223	2.88205	16.3849	9.80008	0.13329	-2.90736	0.598117	-0.741501	B-IV
Ccne1	cyclin E1	27.8335	2.85775	35.0195	48.5528	0.102673	-3.28387	1.38645	0.471398	B-IV
Pmf1	polyamine-modulated factor 1	70.2681	21.672	81.0131	80.0597	0.308419	-1.69704	0.988232	-0.0170782	B-IV
Gemin2	gem (nuclear organelle) associated protein 2	18.8748	7.38055	16.8242	11.8079	0.391027	-1.35466	0.701841	-0.510784	B-IV
Lman1	lectin, mannose-binding, 1	204.087	85.6835	180.702	122.239	0.419838	-1.25209	0.676469	-0.563905	B-IV
Tdrkh	tudor and KH domain containing protein	16.8623	7.71281	14.7337	24.1013	0.4574	-1.12847	1.6358	0.709993	B-IV
Lars	leucyl-tRNA synthetase	40.0553	14.27	30.9767	25.028	0.356258	-1.48901	0.807961	-0.307642	B-IV
Ccnd1	cyclin D1	129.326	16.2932	137.016	70.0992	0.125985	-2.98867	0.511615	-0.966869	B-IV
Ccdc14	coiled-coil domain containing 14	5.71486	1.51269	5.88536	6.08399	0.264694	-1.9176	1.03375	0.0478869	B-IV
Dscc1	DNA replication and sister chromatid cohesion 1	129.301	17.0538	137.87	132.941	0.131892	-2.92257	0.964248	-0.0525233	B-IV
Brip1	BRCA1 interacting protein C-terminal helicase 1	18.1596	1.47923	16.2468	11.4954	0.081457	-3.61782	0.707549	-0.499098	B-IV
Chsy1	chondroitin sulfate synthase 1	4.77961	1.87669	4.88935	4.20787	0.392646	-1.3487	0.860621	-0.21655	B-IV
Mars2	methionine-tRNA synthetase 2 (mitochondrial)	13.0136	4.52199	13.1931	9.98405	0.347483	-1.52499	0.756763	-0.402086	B-IV
Sec22c	SEC22 homolog C, vesicle trafficking protein	8.72613	3.06421	5.74184	5.97386	0.351153	-1.50983	1.04041	0.0571501	B-IV
Lig1	ligase I, DNA, ATP-dependent	145.048	31.2074	165.586	97.2258	0.215153	-2.21657	0.587162	-0.768169	B-IV
Fam132b	family with sequence similarity 132, member B	8.85693	2.90559	7.14309	5.12348	0.328058	-1.60798	0.717264	-0.479425	B-IV
Trim46	tripartite motif-containing 46	65.6826	30.0358	36.5973	28.9339	0.457286	-1.12883	0.790603	-0.338974	B-IV
Haus7	HAUS augmin-like complex, subunit 7	50.9556	16.8	57.2038	35.3662	0.329699	-1.60078	0.61825	-0.693737	B-IV
2010204K13Rik	RIKEN cDNA 2010204K13 gene	68.4566	22.572	84.4091	48.6795	0.329727	-1.60066	0.576709	-0.794085	B-IV
Gsg2	germ cell-specific gene 2	29.322	2.35524	29.9343	17.3407	0.0803234	-3.63804	0.579293	-0.787634	B-IV
Parpbp	PARP1 binding protein	24.0295	2.21855	21.7092	12.7239	0.0923261	-3.43712	0.586106	-0.770767	B-IV
Gm5124	nucleolar and coiled-body phosphoprotein 1 pseudogene	54.5413	13.1781	43.9336	38.3885	0.241616	-2.04921	0.873786	-0.194649	B-IV
Xpot	exportin, tRNA (nuclear export receptor for tRNAs)	52.1402	24.654	43.9359	38.3537	0.47284	-1.08058	0.872947	-0.196034	B-IV
-	-	431.558	153.255	428.435	333.131	0.355121	-1.49362	0.777553	-0.362987	B-IV
Gpr161	G protein-coupled receptor 161	20.0049	6.19035	13.9354	17.6138	0.309442	-1.69226	1.26396	0.33795	B-IV
Tmpo	thymopoietin	94.8357	19.005	83.424	68.6686	0.200399	-2.31905	0.823127	-0.280813	B-IV
Cenpw	centromere protein W	35.5863	4.55041	34.1856	20.7269	0.12787	-2.96725	0.606305	-0.721884	B-IV
-	-	5.91171	1.47199	6.06022	7.34962	0.248996	-2.00581	1.21276	0.278298	B-IV
Ctps	cytidine 5'-triphosphate synthase	243.353	60.071	260.232	153.735	0.246847	-2.01831	0.590761	-0.759353	B-IV
-	-	214.108	30.5413	196.529	127.737	0.142645	-2.8095	0.649966	-0.621564	B-IV
Anln	anillin, actin binding protein	234.11	34.2395	237.112	119.964	0.146254	-2.77345	0.505937	-0.982972	B-IV
Aurka	aurora kinase A	393.742	29.9211	360.06	197.627	0.0759916	-3.71802	0.548874	-0.865454	B-IV
Lgr5	leucine rich repeat containing G protein coupled receptor 5	21.3009	3.48554	23.4282	19.616	0.163634	-2.61146	0.837284	-0.256212	B-IV
Mir17hg	Mir17 host gene (non-protein coding)	31.7836	9.76673	26.7704	22.1221	0.307289	-1.70233	0.826363	-0.275152	B-IV
Mcm5	minichromosome maintenance complex component 5	351.209	35.851	331.391	238.044	0.102079	-3.29225	0.718315	-0.477311	B-IV
Pwp1	PWP1 homolog, endonuclein	116.625	55.8138	100.208	78.9048	0.478575	-1.06318	0.78741	-0.344814	B-IV
Tjp1	tight junction protein 1	29.8885	7.82027	24.8616	20.2221	0.261648	-1.9343	0.813385	-0.297989	B-IV
Gtse1	G two S phase expressed protein 1	98.512	23.7283	94.9681	61.1354	0.240867	-2.05369	0.643746	-0.635436	B-IV
Pstpip1	proline-serine-threonine phosphatase-interacting protein 1	45.4052	20.6448	41.2536	28.083	0.45468	-1.13708	0.680739	-0.554826	B-IV
Gfpt1	glutamine fructose-6-phosphate transaminase 1	24.5523	9.94176	19.9008	13.9129	0.404922	-1.30428	0.699113	-0.516402	B-IV
Msh6	mutS homolog 6	113.153	52.8502	97.7433	73.7778	0.467067	-1.0983	0.754812	-0.40581	B-IV
Slc29a1	solute carrier family 29 (nucleoside transporters), member 1	372.718	134.476	531.156	778.293	0.360799	-1.47073	1.46528	0.551177	B-IV
Ssr1	signal sequence receptor, alpha	371.293	138.326	352.193	243.842	0.372553	-1.42448	0.692354	-0.530419	B-IV
Fam129a	family with sequence similarity 129, member A	29.5042	12.3284	19.5303	23.1705	0.417851	-1.25894	1.18639	0.246576	B-IV
Dut	deoxyuridine triphosphatase	1064.26	245.076	902.152	513.427	0.230278	-2.11855	0.569113	-0.813212	B-IV
Ppa1	pyrophosphatase (inorganic) 1	349.649	111.967	316.687	216.421	0.320226	-1.64284	0.683391	-0.549217	B-IV
Prr5l	proline rich 5 like	30.1146	13.7119	41.4622	28.8226	0.455323	-1.13504	0.695154	-0.524595	B-IV
Wdr89	WD repeat domain 89	12.5872	4.23445	10.7318	6.45171	0.33641	-1.57171	0.601176	-0.734141	B-IV
Arl5b	ADP-ribosylation factor-like 5B	5.70869	2.01274	3.694	3.2389	0.352574	-1.504	0.876801	-0.189679	B-IV
Orc1	origin recognition complex, subunit 1	28.1917	8.26814	24.9092	16.8864	0.293283	-1.76964	0.677917	-0.56082	B-IV
Lzic	leucine zipper and CTNNBIP1 domain containing	49.1714	24.3311	42.8643	37.8391	0.494823	-1.01501	0.882766	-0.179897	B-IV
Iqgap2	IQ motif containing GTPase activating protein 2	15.0139	4.6345	12.106	14.575	0.308681	-1.69581	1.20395	0.267773	B-IV
[truncated: 1,109 more rows]
